# Supplementary material for: Childhood overeating is associated with adverse cardiometabolic and inflammatory profiles in adolescence
Source: Sci Rep. 2021 Jun 14;11:12478. doi: 10.1038/s41598-021-90644-2 (PMC8203659; doi:10.1038/s41598-021-90644-2)
Supplement: Supplementary file 1 — Supplementary Information 1. [file 41598_2021_90644_MOESM1_ESM.xlsx]

## Sheet: S1 Overeating
Table S1: Estimated beta coefficients for difference in fasted metabolites at 16 years and their association with overeating trajectories measured 8 times between 1.3 and 9.6 years (trajectory 1 low overeating is the reference class) in the Avon Longitudinal Study of Parents and Children (ALSPAC). Metabolic markers are not standardised. Model 2 is additionally adjusted for body mass index (BMI) a…
Model 1, N=3,104									Model 2, N=3,064
Covariates: age at metabolites measures, sex and maternal education at birth									Covariates: age at metabolites measures, sex, maternal education at birth and BMI
Class and subclass	Metabolic trait	N	% of total	overeating trajectory	beta	lower ci	upper ci	p	N	% of total	overeating trajectory	beta	lower ci	upper ci	p
Ketone bodies	Acetoacetate (mmol/l)	2107	68	Low overeating	0				2075	68	Low overeating	0
Ketone bodies	Acetoacetate (mmol/l)	421	14	Low transient	-0.0014372	-0.0036622	0.0007878	0.205432	415	14	Low transient	-0.0015402	-0.0037759	0.0006955	0.176868
Ketone bodies	Acetoacetate (mmol/l)	373	12	Late increasing	0.000223	-0.0020865	0.0025325	0.849851	371	12	Late increasing	0.0007518	-0.0015963	0.0030998	0.530214
Ketone bodies	Acetoacetate (mmol/l)	203	6	Early increasing	0.0011063	-0.002024	0.0042367	0.488385	203	6	Early increasing	0.0017516	-0.0014551	0.0049582	0.284242
Ketone bodies	Acetate (mmol/l)	2107	68	Low overeating	0				2075	68	Low overeating	0
Ketone bodies	Acetate (mmol/l)	421	14	Low transient	-0.0003931	-0.0013081	0.0005218	0.399596	415	14	Low transient	-0.0002161	-0.0011376	0.0007054	0.645734
Ketone bodies	Acetate (mmol/l)	373	12	Late increasing	-0.0001823	-0.0012442	0.0008797	0.736477	371	12	Late increasing	0.0004531	-0.0006301	0.0015363	0.412216
Ketone bodies	Acetate (mmol/l)	203	6	Early increasing	-1.76e-05	-0.0014461	0.001411	0.980758	203	6	Early increasing	0.0007711	-0.0006761	0.0022183	0.296234
Amino acids	Alanine (mmol/l)	2107	68	Low overeating	0				2075	68	Low overeating	0
Amino acids	Alanine (mmol/l)	421	14	Low transient	0.0007814	-0.0045396	0.0061024	0.773416	415	14	Low transient	0.0003517	-0.0050226	0.0057261	0.897898
Amino acids	Alanine (mmol/l)	373	12	Late increasing	-0.002017	-0.007908	0.003874	0.502054	371	12	Late increasing	-0.0043083	-0.0103111	0.0016944	0.159445
Amino acids	Alanine (mmol/l)	203	6	Early increasing	-0.0077507	-0.0152953	-0.000206	0.0440684	203	6	Early increasing	-0.0105604	-0.0183765	-0.0027442	0.008111
Fluid balance	Albumin (signal area)	2107	68	Low overeating	0				2075	68	Low overeating	0
Fluid balance	Albumin (signal area)	421	14	Low transient	-0.0001289	-0.0005404	0.0002826	0.53913	415	14	Low transient	-0.0001144	-0.0005316	0.0003028	0.590821
Fluid balance	Albumin (signal area)	373	12	Late increasing	-0.0001135	-0.0005277	0.0003007	0.591129	371	12	Late increasing	-6.81e-05	-0.0004901	0.0003538	0.751544
Fluid balance	Albumin (signal area)	203	6	Early increasing	-0.0002232	-0.0007587	0.0003123	0.41392	203	6	Early increasing	-0.0001673	-0.0007159	0.0003814	0.550027
Apolipoproteins	Apolipoprotein A-I (g/l)	2107	68	Low overeating	0				2075	68	Low overeating	0
Apolipoproteins	Apolipoprotein A-I (g/l)	421	14	Low transient	0.0079061	-0.0046063	0.0204185	0.215474	415	14	Low transient	0.0096026	-0.0028668	0.0220721	0.13116
Apolipoproteins	Apolipoprotein A-I (g/l)	373	12	Late increasing	-0.0147307	-0.0269972	-0.0024641	0.0186045	371	12	Late increasing	-0.0023474	-0.0147948	0.0101	0.711585
Apolipoproteins	Apolipoprotein A-I (g/l)	203	6	Early increasing	-0.0034145	-0.020455	0.013626	0.694435	203	6	Early increasing	0.0123288	-0.0046821	0.0293396	0.155399
Apolipoproteins	Apolipoprotein B (g/l)	2107	68	Low overeating	0				2075	68	Low overeating	0
Apolipoproteins	Apolipoprotein B (g/l)	421	14	Low transient	0.0084281	-0.0034261	0.0202824	0.163405	415	14	Low transient	0.0036774	-0.0081476	0.0155025	0.542063
Apolipoproteins	Apolipoprotein B (g/l)	373	12	Late increasing	0.0005118	-0.0127547	0.0137782	0.93971	371	12	Late increasing	-0.0144352	-0.0280524	-0.0008181	0.0377436
Apolipoproteins	Apolipoprotein B (g/l)	203	6	Early increasing	0.0338672	0.0153565	0.0523779	0.0003392	203	6	Early increasing	0.0152906	-0.0031601	0.0337412	0.104282
Ketone bodies	Beta-hydroxybutyrate (mmol/l)	2107	68	Low overeating	0				2075	68	Low overeating	0
Ketone bodies	Beta-hydroxybutyrate (mmol/l)	421	14	Low transient	-0.0028739	-0.0111457	0.005398	0.495789	415	14	Low transient	-0.0029794	-0.0112796	0.0053207	0.481588
Ketone bodies	Beta-hydroxybutyrate (mmol/l)	373	12	Late increasing	0.0021241	-0.0070857	0.011334	0.651143	371	12	Late increasing	0.0047016	-0.0047419	0.0141451	0.329051
Ketone bodies	Beta-hydroxybutyrate (mmol/l)	203	6	Early increasing	0.0040373	-0.0090993	0.017174	0.54682	203	6	Early increasing	0.0071737	-0.0063006	0.0206479	0.296617
Glycolysis related metabolites	Citrate (mmol/l)	2107	68	Low overeating	0				2075	68	Low overeating	0
Glycolysis related metabolites	Citrate (mmol/l)	421	14	Low transient	-0.0028355	-0.0052053	-0.0004658	0.019034	415	14	Low transient	-0.0022027	-0.004547	0.0001415	0.0655177
Glycolysis related metabolites	Citrate (mmol/l)	373	12	Late increasing	-0.0043809	-0.0067347	-0.0020272	0.0002671	371	12	Late increasing	-0.0008586	-0.0031957	0.0014784	0.471336
Glycolysis related metabolites	Citrate (mmol/l)	203	6	Early increasing	-0.0054909	-0.0088994	-0.0020824	0.0016005	203	6	Early increasing	-0.0011985	-0.0045196	0.0021226	0.479248
Fatty acids	Conjugated linoleic acid (mmol/l)	2107	68	Low overeating	0				2075	68	Low overeating	0
Fatty acids	Conjugated linoleic acid (mmol/l)	421	14	Low transient	0.0002728	-0.0018146	0.0023602	0.79778	415	14	Low transient	-7.36e-05	-0.0021166	0.0019694	0.943691
Fatty acids	Conjugated linoleic acid (mmol/l)	373	12	Late increasing	0.0006382	-0.0014895	0.002766	0.556486	371	12	Late increasing	0.0004042	-0.0018487	0.0026571	0.725046
Fatty acids	Conjugated linoleic acid (mmol/l)	203	6	Early increasing	0.0012267	-0.0016234	0.0040769	0.398784	203	6	Early increasing	0.0009222	-0.0019501	0.0037944	0.529058
Fluid balance	Creatinine (mmol/l)	2107	68	Low overeating	0				2075	68	Low overeating	0
Fluid balance	Creatinine (mmol/l)	421	14	Low transient	9.98e-05	-0.0008159	0.0010156	0.83077	415	14	Low transient	-0.0001922	-0.001093	0.0007085	0.67566
Fluid balance	Creatinine (mmol/l)	373	12	Late increasing	0.0007759	-0.0001824	0.0017342	0.112476	371	12	Late increasing	-0.000174	-0.0011594	0.0008115	0.729228
Fluid balance	Creatinine (mmol/l)	203	6	Early increasing	0.0008133	-0.0004764	0.0021031	0.216397	203	6	Early increasing	-0.0003618	-0.0016851	0.0009616	0.591961
Glycerides and phospholipids	Diacylglycerol (mmol/l)	2107	68	Low overeating	0				2075	68	Low overeating	0
Glycerides and phospholipids	Diacylglycerol (mmol/l)	421	14	Low transient	0.0009364	-2.66e-05	0.0018994	0.0566746	415	14	Low transient	0.000678	-0.000304	0.0016601	0.175923
Glycerides and phospholipids	Diacylglycerol (mmol/l)	373	12	Late increasing	0.0006877	-0.0003428	0.0017182	0.19079	371	12	Late increasing	-0.0002504	-0.0013029	0.000802	0.640851
Glycerides and phospholipids	Diacylglycerol (mmol/l)	203	6	Early increasing	0.0015328	0.0001629	0.0029027	0.0283232	203	6	Early increasing	0.000453	-0.0008919	0.0017978	0.509032
Fatty acids	Docosahexaenoic acid (mmol/l)	2107	68	Low overeating	0				2075	68	Low overeating	0
Fatty acids	Docosahexaenoic acid (mmol/l)	421	14	Low transient	0.0016896	-0.0011798	0.0045589	0.248367	415	14	Low transient	0.00156	-0.0013318	0.0044517	0.290263
Fatty acids	Docosahexaenoic acid (mmol/l)	373	12	Late increasing	0.0005097	-0.0027717	0.0037912	0.760706	371	12	Late increasing	0.000373	-0.0029668	0.0037127	0.826691
Fatty acids	Docosahexaenoic acid (mmol/l)	203	6	Early increasing	0.0060099	0.0013425	0.0106773	0.0116298	203	6	Early increasing	0.0059284	0.0011989	0.0106579	0.0140351
Cholesterol	Esterified cholesterol (mmol/l)	2107	68	Low overeating	0				2075	68	Low overeating	0
Cholesterol	Esterified cholesterol (mmol/l)	421	14	Low transient	0.0277973	-0.0158779	0.0714726	0.212156	415	14	Low transient	0.0217505	-0.0222776	0.0657786	0.332805
Cholesterol	Esterified cholesterol (mmol/l)	373	12	Late increasing	-0.0390144	-0.0854565	0.0074276	0.0996294	371	12	Late increasing	-0.0420594	-0.0906683	0.0065496	0.0898838
Cholesterol	Esterified cholesterol (mmol/l)	203	6	Early increasing	0.0883441	0.0241174	0.152571	0.0070348	203	6	Early increasing	0.0841938	0.0180197	0.150368	0.0126601
Fatty acids	Fatty acid chain length	2107	68	Low overeating	0				2075	68	Low overeating	0
Fatty acids	Fatty acid chain length	421	14	Low transient	0.0071909	-0.0341319	0.0485137	0.732974	415	14	Low transient	0.0046341	-0.0370881	0.0463563	0.827614
Fatty acids	Fatty acid chain length	373	12	Late increasing	0.0543972	0.0096028	0.0991916	0.017323	371	12	Late increasing	0.045286	-0.0012137	0.0917856	0.056283
Fatty acids	Fatty acid chain length	203	6	Early increasing	-0.0022746	-0.0581401	0.0535908	0.936374	203	6	Early increasing	-0.013163	-0.0700532	0.0437272	0.6501
Fatty acids	n-3 fatty acids (mmol/l)	2107	68	Low overeating	0				2075	68	Low overeating	0
Fatty acids	n-3 fatty acids (mmol/l)	421	14	Low transient	0.0050951	-0.0021705	0.0123608	0.169236	415	14	Low transient	0.0043647	-0.0029912	0.0117205	0.244747
Fatty acids	n-3 fatty acids (mmol/l)	373	12	Late increasing	0.0002739	-0.0077574	0.0083051	0.946693	371	12	Late increasing	-0.0019053	-0.0101603	0.0063497	0.650906
Fatty acids	n-3 fatty acids (mmol/l)	203	6	Early increasing	0.0179954	0.0073272	0.0286636	0.0009524	203	6	Early increasing	0.0152041	0.0042553	0.0261529	0.0065101
Fatty acids	n-6 fatty acids (mmol/l)	2107	68	Low overeating	0				2075	68	Low overeating	0
Fatty acids	n-6 fatty acids (mmol/l)	421	14	Low transient	0.0430744	-0.0035403	0.0896891	0.0701113	415	14	Low transient	0.0348157	-0.012112	0.0817434	0.145862
Fatty acids	n-6 fatty acids (mmol/l)	373	12	Late increasing	-0.0294458	-0.0806906	0.0217991	0.259976	371	12	Late increasing	-0.0356897	-0.0887815	0.0174021	0.187582
Fatty acids	n-6 fatty acids (mmol/l)	203	6	Early increasing	0.102911	0.03664	0.169182	0.0023481	203	6	Early increasing	0.0950071	0.0268375	0.163177	0.0063187
Cholesterol	Free cholesterol (mmol/l)	2107	68	Low overeating	0				2075	68	Low overeating	0
Cholesterol	Free cholesterol (mmol/l)	421	14	Low transient	0.0149424	-0.0038471	0.0337319	0.119034	415	14	Low transient	0.0123739	-0.0065212	0.0312689	0.199226
Cholesterol	Free cholesterol (mmol/l)	373	12	Late increasing	-0.0104114	-0.0307686	0.0099458	0.316041	371	12	Late increasing	-0.0109676	-0.0321422	0.010207	0.309906
Cholesterol	Free cholesterol (mmol/l)	203	6	Early increasing	0.0336295	0.0052975	0.0619615	0.0200108	203	6	Early increasing	0.0329273	0.0038041	0.0620505	0.0267066
Glycolysis related metabolites	Glucose (mmol/l)	2107	68	Low overeating	0				2075	68	Low overeating	0
Glycolysis related metabolites	Glucose (mmol/l)	421	14	Low transient	0.0070234	-0.0317554	0.0458023	0.722525	415	14	Low transient	0.0015739	-0.0372073	0.040355	0.936581
Glycolysis related metabolites	Glucose (mmol/l)	373	12	Late increasing	0.0006677	-0.0334387	0.034774	0.969385	371	12	Late increasing	-0.0180634	-0.0529051	0.0167783	0.309457
Glycolysis related metabolites	Glucose (mmol/l)	203	6	Early increasing	-0.0122554	-0.0530758	0.0285649	0.556127	203	6	Early increasing	-0.0321751	-0.0747221	0.010372	0.138242
Amino acids	Glutamine (mmol/l)	2107	68	Low overeating	0				2075	68	Low overeating	0
Amino acids	Glutamine (mmol/l)	421	14	Low transient	-0.0051595	-0.0115568	0.0012377	0.113895	415	14	Low transient	-0.004247	-0.0106803	0.0021862	0.195619
Amino acids	Glutamine (mmol/l)	373	12	Late increasing	-0.0087641	-0.0151043	-0.0024239	0.0067589	371	12	Late increasing	-0.0056229	-0.0120117	0.000766	0.0845108
Amino acids	Glutamine (mmol/l)	203	6	Early increasing	-0.0130088	-0.0216476	-0.00437	0.0031749	203	6	Early increasing	-0.009186	-0.0179053	-0.0004668	0.0389404
Inflammation	Glycoprotein acetyls (mmol/l)	2107	68	Low overeating	0				2075	68	Low overeating	0
Inflammation	Glycoprotein acetyls (mmol/l)	421	14	Low transient	0.0100891	-0.0028845	0.0230626	0.127415	415	14	Low transient	0.0033969	-0.0092849	0.0160788	0.599483
Inflammation	Glycoprotein acetyls (mmol/l)	373	12	Late increasing	0.0192545	0.0048473	0.0336616	0.008825	371	12	Late increasing	-0.0065408	-0.0206136	0.0075321	0.362202
Inflammation	Glycoprotein acetyls (mmol/l)	203	6	Early increasing	0.0339911	0.0143279	0.0536543	0.0007091	203	6	Early increasing	0.0018716	-0.0167616	0.0205048	0.843884
Cholesterol	HDL2 cholesterol (mmol/l)	2107	68	Low overeating	0				2075	68	Low overeating	0
Cholesterol	HDL2 cholesterol (mmol/l)	421	14	Low transient	0.0042687	-0.0106032	0.0191405	0.573619	415	14	Low transient	0.0089766	-0.0056711	0.0236244	0.229607
Cholesterol	HDL2 cholesterol (mmol/l)	373	12	Late increasing	-0.0177046	-0.0321547	-0.0032545	0.0163494	371	12	Late increasing	0.0054624	-0.0088007	0.0197255	0.452765
Cholesterol	HDL2 cholesterol (mmol/l)	203	6	Early increasing	-0.020616	-0.041572	0.00034	0.0538327	203	6	Early increasing	0.0084735	-0.0118706	0.0288176	0.414185
Cholesterol	HDL3 cholesterol (mmol/l)	2107	68	Low overeating	0				2075	68	Low overeating	0
Cholesterol	HDL3 cholesterol (mmol/l)	421	14	Low transient	0.0051725	-0.0030141	0.013359	0.215502	415	14	Low transient	0.0066841	-0.0014587	0.0148269	0.107612
Cholesterol	HDL3 cholesterol (mmol/l)	373	12	Late increasing	-0.0110163	-0.0189705	-0.0030622	0.0066531	371	12	Late increasing	-0.0014439	-0.0094532	0.0065654	0.723749
Cholesterol	HDL3 cholesterol (mmol/l)	203	6	Early increasing	-0.0064698	-0.0176895	0.0047499	0.258291	203	6	Early increasing	0.0056667	-0.005439	0.0167725	0.317162
Cholesterol	HDL cholesterol (mmol/l)	2107	68	Low overeating	0				2075	68	Low overeating	0
Cholesterol	HDL cholesterol (mmol/l)	421	14	Low transient	0.0094133	-0.0132514	0.0320781	0.415508	415	14	Low transient	0.0156345	-0.0067524	0.0380215	0.170995
Cholesterol	HDL cholesterol (mmol/l)	373	12	Late increasing	-0.028741	-0.0506261	-0.0068559	0.010071	371	12	Late increasing	0.0039955	-0.0177362	0.0257272	0.718503
Cholesterol	HDL cholesterol (mmol/l)	203	6	Early increasing	-0.0270629	-0.0585951	0.0044693	0.0925111	203	6	Early increasing	0.0141625	-0.0166196	0.0449445	0.367067
Lipoprotein particle size	HDL particle size (nm)	2107	68	Low overeating	0				2075	68	Low overeating	0
Lipoprotein particle size	HDL particle size (nm)	421	14	Low transient	0.0030318	-0.0136605	0.019724	0.721774	415	14	Low transient	0.010016	-0.0063086	0.0263406	0.229061
Lipoprotein particle size	HDL particle size (nm)	373	12	Late increasing	-0.0228254	-0.0395673	-0.0060834	0.0075529	371	12	Late increasing	0.008526	-0.0075744	0.0246264	0.299207
Lipoprotein particle size	HDL particle size (nm)	203	6	Early increasing	-0.0305593	-0.0535605	-0.0075582	0.0092307	203	6	Early increasing	0.0083517	-0.0134437	0.030147	0.452513
Glycerides and phospholipids	HDL triglycerides (mmol/l)	2107	68	Low overeating	0				2075	68	Low overeating	0
Glycerides and phospholipids	HDL triglycerides (mmol/l)	421	14	Low transient	0.0024081	0.0004866	0.0043296	0.0140562	415	14	Low transient	0.0018026	-0.00012	0.0037252	0.0661068
Glycerides and phospholipids	HDL triglycerides (mmol/l)	373	12	Late increasing	0.0002101	-0.0019248	0.0023449	0.847016	371	12	Late increasing	-0.001533	-0.0037076	0.0006416	0.166988
Glycerides and phospholipids	HDL triglycerides (mmol/l)	203	6	Early increasing	0.0027772	-0.0001242	0.0056785	0.0606397	203	6	Early increasing	0.0006468	-0.0022265	0.0035201	0.658979
Amino acids	Histidine (mmol/l)	2107	68	Low overeating	0				2075	68	Low overeating	0
Amino acids	Histidine (mmol/l)	421	14	Low transient	0.0001038	-0.0009445	0.001152	0.846124	415	14	Low transient	7.44e-05	-0.0009826	0.0011313	0.890286
Amino acids	Histidine (mmol/l)	373	12	Late increasing	-0.00075	-0.001803	0.0003031	0.162678	371	12	Late increasing	-0.0008415	-0.0019132	0.0002302	0.12378
Amino acids	Histidine (mmol/l)	203	6	Early increasing	-2.95e-05	-0.0013837	0.0013247	0.965943	203	6	Early increasing	-0.0001584	-0.0015542	0.0012375	0.823942
IDL	Total cholesterol (mmol/l)	2107	68	Low overeating	0				2075	68	Low overeating	0
IDL	Total cholesterol (mmol/l)	421	14	Low transient	0.0046204	-0.0073319	0.0165728	0.44853	415	14	Low transient	0.0025145	-0.0095307	0.0145598	0.682333
IDL	Total cholesterol (mmol/l)	373	12	Late increasing	-0.0084927	-0.0212853	0.0042998	0.193117	371	12	Late increasing	-0.0121055	-0.0255683	0.0013574	0.0779913
IDL	Total cholesterol (mmol/l)	203	6	Early increasing	0.0282282	0.0100735	0.046383	0.0023179	203	6	Early increasing	0.0234508	0.0047769	0.0421247	0.0138594
IDL	Cholesterol esters (mmol/l)	2107	68	Low overeating	0				2075	68	Low overeating	0
IDL	Cholesterol esters (mmol/l)	421	14	Low transient	0.0029132	-0.005595	0.0114213	0.502048	415	14	Low transient	0.0010569	-0.0075189	0.0096326	0.809079
IDL	Cholesterol esters (mmol/l)	373	12	Late increasing	-0.0055752	-0.0147004	0.00355	0.231034	371	12	Late increasing	-0.0097936	-0.0193963	-0.0001909	0.0456187
IDL	Cholesterol esters (mmol/l)	203	6	Early increasing	0.0210633	0.0079651	0.0341616	0.0016312	203	6	Early increasing	0.0156387	0.0022463	0.0290311	0.0221114
IDL	Free cholesterol (mmol/l)	2107	68	Low overeating	0				2075	68	Low overeating	0
IDL	Free cholesterol (mmol/l)	421	14	Low transient	0.0016954	-0.0019056	0.0052964	0.355998	415	14	Low transient	0.0014456	-0.0021758	0.0050669	0.433868
IDL	Free cholesterol (mmol/l)	373	12	Late increasing	-0.002932	-0.0067839	0.0009199	0.135679	371	12	Late increasing	-0.0023257	-0.0063549	0.0017035	0.257817
IDL	Free cholesterol (mmol/l)	203	6	Early increasing	0.0071843	0.0018617	0.0125069	0.008173	203	6	Early increasing	0.0078327	0.002304	0.0133614	0.0055057
IDL	Total lipids (mmol/l)	2107	68	Low overeating	0				2075	68	Low overeating	0
IDL	Total lipids (mmol/l)	421	14	Low transient	0.0095321	-0.0081089	0.0271731	0.289475	415	14	Low transient	0.0067316	-0.0109906	0.0244539	0.456469
IDL	Total lipids (mmol/l)	373	12	Late increasing	-0.0128812	-0.0318902	0.0061279	0.184059	371	12	Late increasing	-0.015804	-0.0357505	0.0041425	0.120399
IDL	Total lipids (mmol/l)	203	6	Early increasing	0.0398558	0.0133165	0.0663951	0.0032583	203	6	Early increasing	0.0358287	0.0084724	0.063185	0.010276
IDL	Particle concentration (mol/l)	2107	68	Low overeating	0				2075	68	Low overeating	0
IDL	Particle concentration (mol/l)	421	14	Low transient	8.56e-10	-4.9e-10	2.2e-09	0.212424	415	14	Low transient	6.88e-10	-6.63e-10	2.04e-09	0.318118
IDL	Particle concentration (mol/l)	373	12	Late increasing	-9.51e-10	-2.41e-09	5.11e-10	0.202278	371	12	Late increasing	-9.85e-10	-2.51e-09	5.44e-10	0.206614
IDL	Particle concentration (mol/l)	203	6	Early increasing	2.88e-09	8.69e-10	4.9e-09	0.0050367	203	6	Early increasing	2.81e-09	7.28e-10	4.89e-09	0.0081812
IDL	Phospholipids (mmol/l)	2107	68	Low overeating	0				2075	68	Low overeating	0
IDL	Phospholipids (mmol/l)	421	14	Low transient	0.0027482	-0.0017956	0.007292	0.235757	415	14	Low transient	0.0022665	-0.0022985	0.0068315	0.330376
IDL	Phospholipids (mmol/l)	373	12	Late increasing	-0.0031378	-0.0080741	0.0017984	0.21272	371	12	Late increasing	-0.0029855	-0.0081511	0.00218	0.257194
IDL	Phospholipids (mmol/l)	203	6	Early increasing	0.0097824	0.0029343	0.0166306	0.0051282	203	6	Early increasing	0.0098498	0.0027567	0.0169429	0.0065104
IDL	Triglycerides (mmol/l)	2107	68	Low overeating	0				2075	68	Low overeating	0
IDL	Triglycerides (mmol/l)	421	14	Low transient	0.0021858	0.0001709	0.0042006	0.0334922	415	14	Low transient	0.0019708	-1.32e-05	0.0039547	0.0515372
IDL	Triglycerides (mmol/l)	373	12	Late increasing	-0.0013432	-0.003557	0.0008706	0.234269	371	12	Late increasing	-0.00082	-0.0031058	0.0014658	0.48188
IDL	Triglycerides (mmol/l)	203	6	Early increasing	0.0017921	-0.001232	0.0048163	0.245352	203	6	Early increasing	0.0024576	-0.0005772	0.0054924	0.112426
Branched-chain amino acids	Isoleucine (mmol/l)	2107	68	Low overeating	0				2075	68	Low overeating	0
Branched-chain amino acids	Isoleucine (mmol/l)	421	14	Low transient	0.000571	-0.0006186	0.0017607	0.346698	415	14	Low transient	0.0002474	-0.000936	0.0014308	0.681916
Branched-chain amino acids	Isoleucine (mmol/l)	373	12	Late increasing	0.0001171	-0.0010595	0.0012936	0.845347	371	12	Late increasing	-0.0014683	-0.0026269	-0.0003096	0.0130195
Branched-chain amino acids	Isoleucine (mmol/l)	203	6	Early increasing	0.001592	-7.4e-05	0.0032581	0.0610712	203	6	Early increasing	-0.0003534	-0.0019414	0.0012346	0.662604
Fatty acids	Linoleic acid (mmol/l)	2107	68	Low overeating	0				2075	68	Low overeating	0
Fatty acids	Linoleic acid (mmol/l)	421	14	Low transient	0.0238527	-0.0170202	0.0647256	0.252609	415	14	Low transient	0.0167835	-0.0241154	0.0576824	0.421102
Fatty acids	Linoleic acid (mmol/l)	373	12	Late increasing	-0.037445	-0.0816486	0.0067587	0.096827	371	12	Late increasing	-0.0372594	-0.0828886	0.0083698	0.109463
Fatty acids	Linoleic acid (mmol/l)	203	6	Early increasing	0.0663521	0.0093322	0.123372	0.0225786	203	6	Early increasing	0.0669353	0.0080718	0.125799	0.0258456
Glycolysis related metabolites	Lactate (mmol/l)	2107	68	Low overeating	0				2075	68	Low overeating	0
Glycolysis related metabolites	Lactate (mmol/l)	421	14	Low transient	0.0073825	-0.0552859	0.0700509	0.817346	415	14	Low transient	0.0082889	-0.0551745	0.0717523	0.797899
Glycolysis related metabolites	Lactate (mmol/l)	373	12	Late increasing	-0.0105364	-0.0803038	0.0592311	0.767164	371	12	Late increasing	-0.0265496	-0.097959	0.0448597	0.466062
Glycolysis related metabolites	Lactate (mmol/l)	203	6	Early increasing	-0.0869444	-0.168626	-0.0052632	0.0369633	203	6	Early increasing	-0.108734	-0.194432	-0.0230363	0.0129064
Cholesterol	LDL cholesterol (mmol/l)	2107	68	Low overeating	0				2075	68	Low overeating	0
Cholesterol	LDL cholesterol (mmol/l)	421	14	Low transient	0.0197823	-0.012487	0.0520516	0.229454	415	14	Low transient	0.0142459	-0.0182091	0.0467008	0.389496
Cholesterol	LDL cholesterol (mmol/l)	373	12	Late increasing	-0.018071	-0.0532678	0.0171258	0.314162	371	12	Late increasing	-0.0249579	-0.061887	0.0119713	0.185227
Cholesterol	LDL cholesterol (mmol/l)	203	6	Early increasing	0.0787387	0.029599	0.127878	0.0016952	203	6	Early increasing	0.0694192	0.0186802	0.120158	0.0073443
Lipoprotein particle size	LDL particle size (nm)	2107	68	Low overeating	0				2075	68	Low overeating	0
Lipoprotein particle size	LDL particle size (nm)	421	14	Low transient	-0.0058723	-0.0184495	0.0067049	0.36002	415	14	Low transient	-0.0029116	-0.0155647	0.0097416	0.651892
Lipoprotein particle size	LDL particle size (nm)	373	12	Late increasing	0.0041893	-0.0132672	0.0216457	0.637999	371	12	Late increasing	0.0128747	-0.005645	0.0313945	0.172956
Lipoprotein particle size	LDL particle size (nm)	203	6	Early increasing	-0.0195925	-0.0360325	-0.0031524	0.0195178	203	6	Early increasing	-0.009315	-0.0264621	0.0078322	0.286893
Glycerides and phospholipids	LDL triglycerides (mmol/l)	2107	68	Low overeating	0				2075	68	Low overeating	0
Glycerides and phospholipids	LDL triglycerides (mmol/l)	421	14	Low transient	0.00468	0.0005077	0.0088524	0.0279305	415	14	Low transient	0.0044342	0.0002956	0.0085729	0.0357422
Glycerides and phospholipids	LDL triglycerides (mmol/l)	373	12	Late increasing	-0.0020759	-0.0067023	0.0025504	0.37903	371	12	Late increasing	-0.0006038	-0.005363	0.0041554	0.803554
Glycerides and phospholipids	LDL triglycerides (mmol/l)	203	6	Early increasing	0.0037633	-0.0027656	0.0102921	0.258489	203	6	Early increasing	0.0056105	-0.0009825	0.0122034	0.0953079
Branched-chain amino acids	Leucine (mmol/l)	2107	68	Low overeating	0				2075	68	Low overeating	0
Branched-chain amino acids	Leucine (mmol/l)	421	14	Low transient	0.000202	-0.0007972	0.0012012	0.691884	415	14	Low transient	-2.93e-05	-0.0010277	0.0009691	0.954156
Branched-chain amino acids	Leucine (mmol/l)	373	12	Late increasing	-7.97e-05	-0.0010386	0.0008791	0.870487	371	12	Late increasing	-0.0011258	-0.0020596	-0.000192	0.0181432
Branched-chain amino acids	Leucine (mmol/l)	203	6	Early increasing	0.0008584	-0.000383	0.0020998	0.175262	203	6	Early increasing	-0.0004107	-0.001613	0.0007917	0.503081
Large HDL	Total cholesterol (mmol/l)	2107	68	Low overeating	0				2075	68	Low overeating	0
Large HDL	Total cholesterol (mmol/l)	421	14	Low transient	0.0020913	-0.0082462	0.0124288	0.691647	415	14	Low transient	0.0061391	-0.0039654	0.0162436	0.233644
Large HDL	Total cholesterol (mmol/l)	373	12	Late increasing	-0.014785	-0.0248407	-0.0047293	0.0039676	371	12	Late increasing	0.0042467	-0.005501	0.0139943	0.39305
Large HDL	Total cholesterol (mmol/l)	203	6	Early increasing	-0.0208888	-0.0351734	-0.0066042	0.0041689	203	6	Early increasing	0.0028928	-0.0107102	0.0164958	0.676732
Large HDL	Cholesterol esters (mmol/l)	2107	68	Low overeating	0				2075	68	Low overeating	0
Large HDL	Cholesterol esters (mmol/l)	421	14	Low transient	0.0017297	-0.0063962	0.0098555	0.676445	415	14	Low transient	0.0049435	-0.0029978	0.0128847	0.222344
Large HDL	Cholesterol esters (mmol/l)	373	12	Late increasing	-0.0115877	-0.0194922	-0.0036832	0.0040759	371	12	Late increasing	0.0034609	-0.004201	0.0111228	0.375864
Large HDL	Cholesterol esters (mmol/l)	203	6	Early increasing	-0.0168985	-0.0282089	-0.005588	0.0034204	203	6	Early increasing	0.0019119	-0.0088507	0.0126744	0.727634
Large HDL	Free cholesterol (mmol/l)	2107	68	Low overeating	0				2075	68	Low overeating	0
Large HDL	Free cholesterol (mmol/l)	421	14	Low transient	0.0003505	-0.0018698	0.0025709	0.756925	415	14	Low transient	0.0011839	-0.0009882	0.003356	0.285282
Large HDL	Free cholesterol (mmol/l)	373	12	Late increasing	-0.0031995	-0.0053659	-0.0010332	0.0038077	371	12	Late increasing	0.0007833	-0.0013203	0.0028869	0.465379
Large HDL	Free cholesterol (mmol/l)	203	6	Early increasing	-0.0040046	-0.0069941	-0.0010151	0.0086697	203	6	Early increasing	0.0009665	-0.0018924	0.0038254	0.507457
Large HDL	Total lipids (mmol/l)	2107	68	Low overeating	0				2075	68	Low overeating	0
Large HDL	Total lipids (mmol/l)	421	14	Low transient	0.0059715	-0.0127426	0.0246857	0.531588	415	14	Low transient	0.0126852	-0.0056694	0.0310398	0.175485
Large HDL	Total lipids (mmol/l)	373	12	Late increasing	-0.0258192	-0.0439178	-0.0077207	0.0051872	371	12	Late increasing	0.0068656	-0.0108057	0.024537	0.446248
Large HDL	Total lipids (mmol/l)	203	6	Early increasing	-0.0328098	-0.0585817	-0.007038	0.0126053	203	6	Early increasing	0.0080375	-0.0166979	0.0327728	0.524094
Large HDL	Particle concentration (mol/l)	2107	68	Low overeating	0				2075	68	Low overeating	0
Large HDL	Particle concentration (mol/l)	421	14	Low transient	1.01e-08	-1.46e-08	3.48e-08	0.424493	415	14	Low transient	1.87e-08	-5.52e-09	4.3e-08	0.130064
Large HDL	Particle concentration (mol/l)	373	12	Late increasing	-3.33e-08	-5.71e-08	-9.42e-09	0.0062676	371	12	Late increasing	9.41e-09	-1.39e-08	3.27e-08	0.428393
Large HDL	Particle concentration (mol/l)	203	6	Early increasing	-4.07e-08	-7.54e-08	-6.11e-09	0.0211439	203	6	Early increasing	1.26e-08	-2.07e-08	4.59e-08	0.458938
Large HDL	Phospholipids (mmol/l)	2107	68	Low overeating	0				2075	68	Low overeating	0
Large HDL	Phospholipids (mmol/l)	421	14	Low transient	0.0035334	-0.0047403	0.011807	0.402459	415	14	Low transient	0.0061941	-0.0019495	0.0143377	0.135968
Large HDL	Phospholipids (mmol/l)	373	12	Late increasing	-0.0106382	-0.0186199	-0.0026564	0.0090111	371	12	Late increasing	0.0028682	-0.0049912	0.0107277	0.474319
Large HDL	Phospholipids (mmol/l)	203	6	Early increasing	-0.0119374	-0.0233784	-0.0004963	0.0408623	203	6	Early increasing	0.0049406	-0.0061365	0.0160177	0.381899
Large HDL	Triglycerides (mmol/l)	2107	68	Low overeating	0				2075	68	Low overeating	0
Large HDL	Triglycerides (mmol/l)	421	14	Low transient	0.000364	-5.66e-06	0.0007337	0.0536118	415	14	Low transient	0.0003735	8.37e-07	0.0007463	0.0494881
Large HDL	Triglycerides (mmol/l)	373	12	Late increasing	-0.0003161	-0.0006805	4.83e-05	0.0890411	371	12	Late increasing	-0.0001521	-0.0005266	0.0002223	0.425693
Large HDL	Triglycerides (mmol/l)	203	6	Early increasing	0.0001148	-0.0003974	0.000627	0.660425	203	6	Early increasing	0.0003231	-0.0001931	0.0008393	0.219768
Large LDL	Total cholesterol (mmol/l)	2107	68	Low overeating	0				2075	68	Low overeating	0
Large LDL	Total cholesterol (mmol/l)	421	14	Low transient	0.0094564	-0.0066804	0.0255932	0.250637	415	14	Low transient	0.0068382	-0.0093978	0.0230743	0.408973
Large LDL	Total cholesterol (mmol/l)	373	12	Late increasing	-0.0103112	-0.0278769	0.0072545	0.249836	371	12	Late increasing	-0.0131835	-0.0316058	0.0052389	0.160673
Large LDL	Total cholesterol (mmol/l)	203	6	Early increasing	0.0378684	0.0133926	0.0623441	0.0024366	203	6	Early increasing	0.0339269	0.0086564	0.0591974	0.0085213
Large LDL	Cholesterol esters (mmol/l)	2107	68	Low overeating	0				2075	68	Low overeating	0
Large LDL	Cholesterol esters (mmol/l)	421	14	Low transient	0.0074457	-0.0047217	0.0196131	0.230293	415	14	Low transient	0.0052312	-0.0070112	0.0174735	0.402195
Large LDL	Cholesterol esters (mmol/l)	373	12	Late increasing	-0.0071404	-0.0204064	0.0061256	0.291345	371	12	Late increasing	-0.0102908	-0.0242017	0.0036201	0.147024
Large LDL	Cholesterol esters (mmol/l)	203	6	Early increasing	0.0294595	0.0109064	0.0480125	0.0018667	203	6	Early increasing	0.0252773	0.0061589	0.0443956	0.0095768
Large LDL	Free cholesterol (mmol/l)	2107	68	Low overeating	0				2075	68	Low overeating	0
Large LDL	Free cholesterol (mmol/l)	421	14	Low transient	0.0020019	-0.0020132	0.0060169	0.328344	415	14	Low transient	0.001601	-0.002437	0.005639	0.436982
Large LDL	Free cholesterol (mmol/l)	373	12	Late increasing	-0.0031036	-0.0074395	0.0012323	0.160574	371	12	Late increasing	-0.0028148	-0.0073532	0.0017237	0.224054
Large LDL	Free cholesterol (mmol/l)	203	6	Early increasing	0.0084342	0.0024464	0.0144221	0.0057823	203	6	Early increasing	0.008688	0.0024725	0.0149036	0.0061666
Large LDL	Total lipids (mmol/l)	2107	68	Low overeating	0				2075	68	Low overeating	0
Large LDL	Total lipids (mmol/l)	421	14	Low transient	0.0147359	-0.0073946	0.0368665	0.191792	415	14	Low transient	0.011171	-0.0110559	0.0333978	0.324483
Large LDL	Total lipids (mmol/l)	373	12	Late increasing	-0.0144312	-0.0385866	0.0097241	0.241525	371	12	Late increasing	-0.0175449	-0.0428316	0.0077417	0.17379
Large LDL	Total lipids (mmol/l)	203	6	Early increasing	0.0502334	0.0167271	0.0837397	0.003311	203	6	Early increasing	0.0459155	0.0113503	0.0804808	0.0092429
Large LDL	Particle concentration (mol/l)	2107	68	Low overeating	0				2075	68	Low overeating	0
Large LDL	Particle concentration (mol/l)	421	14	Low transient	1.77e-09	-6.75e-10	4.22e-09	0.155819	415	14	Low transient	1.41e-09	-1.05e-09	3.86e-09	0.260299
Large LDL	Particle concentration (mol/l)	373	12	Late increasing	-1.38e-09	-4.06e-09	1.29e-09	0.310785	371	12	Late increasing	-1.63e-09	-4.43e-09	1.17e-09	0.254327
Large LDL	Particle concentration (mol/l)	203	6	Early increasing	5.56e-09	1.85e-09	9.28e-09	0.0033324	203	6	Early increasing	5.21e-09	1.37e-09	9.05e-09	0.0077738
Large LDL	Phospholipids (mmol/l)	2107	68	Low overeating	0				2075	68	Low overeating	0
Large LDL	Phospholipids (mmol/l)	421	14	Low transient	0.0029588	-0.0015388	0.0074563	0.197187	415	14	Low transient	0.0020959	-0.002425	0.0066168	0.363428
Large LDL	Phospholipids (mmol/l)	373	12	Late increasing	-0.002625	-0.0075362	0.0022862	0.294716	371	12	Late increasing	-0.0039049	-0.0090534	0.0012436	0.137087
Large LDL	Phospholipids (mmol/l)	203	6	Early increasing	0.0108306	0.0039522	0.0177091	0.0020376	203	6	Early increasing	0.0091554	0.0020813	0.0162295	0.0112106
Large LDL	Triglycerides (mmol/l)	2107	68	Low overeating	0				2075	68	Low overeating	0
Large LDL	Triglycerides (mmol/l)	421	14	Low transient	0.0023244	0.0001719	0.0044769	0.0343157	415	14	Low transient	0.0022433	0.0001181	0.0043686	0.0385669
Large LDL	Triglycerides (mmol/l)	373	12	Late increasing	-0.0014471	-0.0038099	0.0009156	0.229886	371	12	Late increasing	-0.0004042	-0.0028316	0.0020232	0.744076
Large LDL	Triglycerides (mmol/l)	203	6	Early increasing	0.0015477	-0.0017812	0.0048765	0.36206	203	6	Early increasing	0.0028514	-0.0004968	0.0061995	0.0950586
Large VLDL	Total cholesterol (mmol/l)	2107	68	Low overeating	0				2075	68	Low overeating	0
Large VLDL	Total cholesterol (mmol/l)	421	14	Low transient	0.0017085	-0.001105	0.004522	0.233889	415	14	Low transient	0.0003616	-0.0024422	0.0031653	0.800392
Large VLDL	Total cholesterol (mmol/l)	373	12	Late increasing	0.0022246	-0.001033	0.0054821	0.180676	371	12	Late increasing	-0.003009	-0.0062094	0.0001914	0.0653595
Large VLDL	Total cholesterol (mmol/l)	203	6	Early increasing	0.0053821	0.0011742	0.00959	0.0121966	203	6	Early increasing	-0.0010499	-0.005262	0.0031621	0.62505
Large VLDL	Cholesterol esters (mmol/l)	2107	68	Low overeating	0				2075	68	Low overeating	0
Large VLDL	Cholesterol esters (mmol/l)	421	14	Low transient	0.0009202	-0.0004711	0.0023115	0.194807	415	14	Low transient	0.0002495	-0.0011347	0.0016337	0.723761
Large VLDL	Cholesterol esters (mmol/l)	373	12	Late increasing	0.0009834	-0.0006079	0.0025746	0.225719	371	12	Late increasing	-0.001614	-0.0031826	-4.54e-05	0.0437285
Large VLDL	Cholesterol esters (mmol/l)	203	6	Early increasing	0.0027087	0.0006104	0.0048069	0.0114178	203	6	Early increasing	-0.0004858	-0.0025604	0.0015888	0.646195
Large VLDL	Free cholesterol (mmol/l)	2107	68	Low overeating	0				2075	68	Low overeating	0
Large VLDL	Free cholesterol (mmol/l)	421	14	Low transient	0.0007876	-0.0006544	0.0022295	0.284286	415	14	Low transient	0.0001113	-0.0013286	0.0015513	0.879515
Large VLDL	Free cholesterol (mmol/l)	373	12	Late increasing	0.0012408	-0.0004466	0.0029283	0.149472	371	12	Late increasing	-0.0013952	-0.00305	0.0002596	0.0984086
Large VLDL	Free cholesterol (mmol/l)	203	6	Early increasing	0.0026731	0.0005314	0.0048149	0.014452	203	6	Early increasing	-0.0005643	-0.0027368	0.0016082	0.610552
Large VLDL	Total lipids (mmol/l)	2107	68	Low overeating	0				2075	68	Low overeating	0
Large VLDL	Total lipids (mmol/l)	421	14	Low transient	0.0066668	-0.0055825	0.0189162	0.28599	415	14	Low transient	0.000927	-0.0112952	0.0131493	0.881784
Large VLDL	Total lipids (mmol/l)	373	12	Late increasing	0.010531	-0.0037629	0.0248249	0.148681	371	12	Late increasing	-0.0120738	-0.0260872	0.0019396	0.0912532
Large VLDL	Total lipids (mmol/l)	203	6	Early increasing	0.0212182	0.0030727	0.0393637	0.0219288	203	6	Early increasing	-0.0065134	-0.0248638	0.011837	0.48651
Large VLDL	Particle concentration (mol/l)	2107	68	Low overeating	0				2075	68	Low overeating	0
Large VLDL	Particle concentration (mol/l)	421	14	Low transient	1.07e-10	-9.49e-11	3.1e-10	0.297822	415	14	Low transient	1.25e-11	-1.89e-10	2.14e-10	0.903722
Large VLDL	Particle concentration (mol/l)	373	12	Late increasing	1.78e-10	-5.81e-11	4.15e-10	0.139102	371	12	Late increasing	-1.96e-10	-4.27e-10	3.61e-11	0.0980397
Large VLDL	Particle concentration (mol/l)	203	6	Early increasing	3.42e-10	4.35e-11	6.41e-10	0.0247672	203	6	Early increasing	-1.17e-10	-4.19e-10	1.86e-10	0.450326
Large VLDL	Phospholipids (mmol/l)	2107	68	Low overeating	0				2075	68	Low overeating	0
Large VLDL	Phospholipids (mmol/l)	421	14	Low transient	0.0012464	-0.0009376	0.0034305	0.263227	415	14	Low transient	0.0002194	-0.0019602	0.002399	0.843525
Large VLDL	Phospholipids (mmol/l)	373	12	Late increasing	0.0018999	-0.0006488	0.0044485	0.143953	371	12	Late increasing	-0.0020956	-0.0045967	0.0004056	0.100527
Large VLDL	Phospholipids (mmol/l)	203	6	Early increasing	0.0039691	0.000729	0.0072092	0.0163684	203	6	Early increasing	-0.0009333	-0.0042117	0.002345	0.576739
Large VLDL	Triglycerides (mmol/l)	2107	68	Low overeating	0				2075	68	Low overeating	0
Large VLDL	Triglycerides (mmol/l)	421	14	Low transient	0.0037116	-0.0035723	0.0109954	0.317819	415	14	Low transient	0.0003471	-0.0069242	0.0076184	0.925432
Large VLDL	Triglycerides (mmol/l)	373	12	Late increasing	0.0064354	-0.0020782	0.014949	0.138411	371	12	Late increasing	-0.0069353	-0.0152779	0.0014073	0.103207
Large VLDL	Triglycerides (mmol/l)	203	6	Early increasing	0.0118709	0.0011253	0.0226166	0.0303832	203	6	Early increasing	-0.0045201	-0.0154312	0.0063909	0.416695
Medium HDL	Total cholesterol (mmol/l)	2107	68	Low overeating	0				2075	68	Low overeating	0
Medium HDL	Total cholesterol (mmol/l)	421	14	Low transient	0.0011833	-0.0033203	0.005687	0.606464	415	14	Low transient	0.0014978	-0.0029797	0.0059752	0.511945
Medium HDL	Total cholesterol (mmol/l)	373	12	Late increasing	-0.0038802	-0.0084565	0.000696	0.0965105	371	12	Late increasing	-0.0012152	-0.0059076	0.0034772	0.611654
Medium HDL	Total cholesterol (mmol/l)	203	6	Early increasing	-0.0024533	-0.008409	0.0035025	0.419352	203	6	Early increasing	0.0011375	-0.0048812	0.0071562	0.710973
Medium HDL	Cholesterol esters (mmol/l)	2107	68	Low overeating	0				2075	68	Low overeating	0
Medium HDL	Cholesterol esters (mmol/l)	421	14	Low transient	0.0008953	-0.0028249	0.0046156	0.637044	415	14	Low transient	0.001223	-0.002474	0.0049201	0.516618
Medium HDL	Cholesterol esters (mmol/l)	373	12	Late increasing	-0.0030098	-0.0067826	0.0007631	0.117883	371	12	Late increasing	-0.0006809	-0.0045462	0.0031844	0.729831
Medium HDL	Cholesterol esters (mmol/l)	203	6	Early increasing	-0.0024544	-0.0073656	0.0024568	0.327219	203	6	Early increasing	0.0006726	-0.0042847	0.00563	0.790221
Medium HDL	Free cholesterol (mmol/l)	2107	68	Low overeating	0				2075	68	Low overeating	0
Medium HDL	Free cholesterol (mmol/l)	421	14	Low transient	0.0003079	-0.0005113	0.0011271	0.461162	415	14	Low transient	0.000296	-0.0005204	0.0011124	0.477178
Medium HDL	Free cholesterol (mmol/l)	373	12	Late increasing	-0.000832	-0.0016679	3.95e-06	0.0510917	371	12	Late increasing	-0.0004931	-0.001353	0.0003669	0.261005
Medium HDL	Free cholesterol (mmol/l)	203	6	Early increasing	1.41e-05	-0.0010882	0.0011165	0.97994	203	6	Early increasing	0.000481	-0.0006374	0.0015994	0.399123
Medium HDL	Total lipids (mmol/l)	2107	68	Low overeating	0				2075	68	Low overeating	0
Medium HDL	Total lipids (mmol/l)	421	14	Low transient	0.0060325	-0.0035103	0.0155753	0.215264	415	14	Low transient	0.0059761	-0.0035196	0.0154718	0.217305
Medium HDL	Total lipids (mmol/l)	373	12	Late increasing	-0.0076999	-0.0175386	0.0021388	0.125008	371	12	Late increasing	-0.003913	-0.0140387	0.0062127	0.448683
Medium HDL	Total lipids (mmol/l)	203	6	Early increasing	-0.0029082	-0.0166455	0.0108292	0.678111	203	6	Early increasing	0.0023689	-0.0114944	0.0162321	0.737617
Medium HDL	Particle concentration (mol/l)	2107	68	Low overeating	0				2075	68	Low overeating	0
Medium HDL	Particle concentration (mol/l)	421	14	Low transient	1.39e-08	-4.8e-09	3.27e-08	0.144895	415	14	Low transient	1.29e-08	-5.77e-09	3.15e-08	0.175854
Medium HDL	Particle concentration (mol/l)	373	12	Late increasing	-1.43e-08	-3.39e-08	5.23e-09	0.151053	371	12	Late increasing	-9.95e-09	-3.01e-08	1.02e-08	0.333081
Medium HDL	Particle concentration (mol/l)	203	6	Early increasing	-3.28e-09	-3.09e-08	2.44e-08	0.816395	203	6	Early increasing	3.25e-09	-2.47e-08	3.12e-08	0.819143
Medium HDL	Phospholipids (mmol/l)	2107	68	Low overeating	0				2075	68	Low overeating	0
Medium HDL	Phospholipids (mmol/l)	421	14	Low transient	0.0039267	-0.0012191	0.0090725	0.134696	415	14	Low transient	0.0038916	-0.0012295	0.0090128	0.136327
Medium HDL	Phospholipids (mmol/l)	373	12	Late increasing	-0.0044287	-0.0097391	0.0008817	0.102109	371	12	Late increasing	-0.0021011	-0.0075763	0.003374	0.451836
Medium HDL	Phospholipids (mmol/l)	203	6	Early increasing	-0.0020837	-0.0099086	0.0057412	0.601618	203	6	Early increasing	0.0010799	-0.0067862	0.0089461	0.787805
Medium HDL	Triglycerides (mmol/l)	2107	68	Low overeating	0				2075	68	Low overeating	0
Medium HDL	Triglycerides (mmol/l)	421	14	Low transient	0.000885	9.53e-05	0.0016748	0.0280756	415	14	Low transient	0.0005477	-0.000228	0.0013233	0.166344
Medium HDL	Triglycerides (mmol/l)	373	12	Late increasing	0.0004915	-0.0003763	0.0013593	0.26685	371	12	Late increasing	-0.000714	-0.0015783	0.0001502	0.105354
Medium HDL	Triglycerides (mmol/l)	203	6	Early increasing	0.0016482	0.0004424	0.002854	0.0074005	203	6	Early increasing	0.0001718	-0.0009835	0.0013271	0.770629
Medium LDL	Total cholesterol (mmol/l)	2107	68	Low overeating	0				2075	68	Low overeating	0
Medium LDL	Total cholesterol (mmol/l)	421	14	Low transient	0.0064184	-0.0035562	0.0163929	0.20716	415	14	Low transient	0.0046058	-0.0054197	0.0146313	0.367779
Medium LDL	Total cholesterol (mmol/l)	373	12	Late increasing	-0.0049631	-0.0158619	0.0059357	0.371996	371	12	Late increasing	-0.0074792	-0.0189145	0.0039561	0.199793
Medium LDL	Total cholesterol (mmol/l)	203	6	Early increasing	0.0250547	0.0097823	0.0403272	0.0013105	203	6	Early increasing	0.0216838	0.0059229	0.0374446	0.0070227
Medium LDL	Cholesterol esters (mmol/l)	2107	68	Low overeating	0				2075	68	Low overeating	0
Medium LDL	Cholesterol esters (mmol/l)	421	14	Low transient	0.0055742	-0.0025058	0.0136542	0.176262	415	14	Low transient	0.0041005	-0.0040185	0.0122194	0.322119
Medium LDL	Cholesterol esters (mmol/l)	373	12	Late increasing	-0.0032805	-0.0121172	0.0055562	0.466733	371	12	Late increasing	-0.00545	-0.0147164	0.0038165	0.248923
Medium LDL	Cholesterol esters (mmol/l)	203	6	Early increasing	0.0207093	0.0082545	0.0331641	0.0011253	203	6	Early increasing	0.0177976	0.0049509	0.0306443	0.0066374
Medium LDL	Free cholesterol (mmol/l)	2107	68	Low overeating	0				2075	68	Low overeating	0
Medium LDL	Free cholesterol (mmol/l)	421	14	Low transient	0.0008315	-0.0011138	0.0027768	0.40206	415	14	Low transient	0.0004965	-0.0014609	0.0024539	0.618984
Medium LDL	Free cholesterol (mmol/l)	373	12	Late increasing	-0.0015515	-0.0036552	0.0005521	0.148246	371	12	Late increasing	-0.0018831	-0.0040899	0.0003237	0.0944084
Medium LDL	Free cholesterol (mmol/l)	203	6	Early increasing	0.0043743	0.0014791	0.0072696	0.0030758	203	6	Early increasing	0.0039331	0.0009384	0.0069278	0.0100669
Medium LDL	Total lipids (mmol/l)	2107	68	Low overeating	0				2075	68	Low overeating	0
Medium LDL	Total lipids (mmol/l)	421	14	Low transient	0.009663	-0.0038535	0.0231795	0.161096	415	14	Low transient	0.0071075	-0.0064598	0.0206748	0.30442
Medium LDL	Total lipids (mmol/l)	373	12	Late increasing	-0.0071436	-0.0219776	0.0076903	0.345123	371	12	Late increasing	-0.010479	-0.0260132	0.0050551	0.186041
Medium LDL	Total lipids (mmol/l)	203	6	Early increasing	0.0327579	0.0121002	0.0534157	0.0018929	203	6	Early increasing	0.0283596	0.0070764	0.0496428	0.0090279
Medium LDL	Particle concentration (mol/l)	2107	68	Low overeating	0				2075	68	Low overeating	0
Medium LDL	Particle concentration (mol/l)	421	14	Low transient	1.63e-09	-4.66e-10	3.73e-09	0.127187	415	14	Low transient	1.25e-09	-8.54e-10	3.36e-09	0.243689
Medium LDL	Particle concentration (mol/l)	373	12	Late increasing	-8.23e-10	-3.14e-09	1.5e-09	0.486913	371	12	Late increasing	-1.35e-09	-3.77e-09	1.08e-09	0.276575
Medium LDL	Particle concentration (mol/l)	203	6	Early increasing	5.13e-09	1.9e-09	8.36e-09	0.0018723	203	6	Early increasing	4.44e-09	1.11e-09	7.77e-09	0.0090188
Medium LDL	Phospholipids (mmol/l)	2107	68	Low overeating	0				2075	68	Low overeating	0
Medium LDL	Phospholipids (mmol/l)	421	14	Low transient	0.0017849	-0.0009068	0.0044765	0.193632	415	14	Low transient	0.0010654	-0.0016383	0.0037691	0.439799
Medium LDL	Phospholipids (mmol/l)	373	12	Late increasing	-0.0015542	-0.0045355	0.001427	0.306772	371	12	Late increasing	-0.0029849	-0.0061011	0.0001312	0.0604545
Medium LDL	Phospholipids (mmol/l)	203	6	Early increasing	0.0066654	0.0025304	0.0108003	0.0015895	203	6	Early increasing	0.0048769	0.0006516	0.0091023	0.0236994
Medium LDL	Triglycerides (mmol/l)	2107	68	Low overeating	0				2075	68	Low overeating	0
Medium LDL	Triglycerides (mmol/l)	421	14	Low transient	0.0014603	0.0001495	0.0027711	0.0290144	415	14	Low transient	0.0014389	0.0001367	0.0027412	0.0303432
Medium LDL	Triglycerides (mmol/l)	373	12	Late increasing	-0.0005694	-0.0020222	0.0008834	0.442282	371	12	Late increasing	5.14e-05	-0.0014386	0.0015414	0.946096
Medium LDL	Triglycerides (mmol/l)	203	6	Early increasing	0.0010621	-0.0010079	0.0031321	0.314478	203	6	Early increasing	0.0018346	-0.0002577	0.0039269	0.0856771
Fatty acids	MUFA (mmol/l)	2107	68	Low overeating	0				2075	68	Low overeating	0
Fatty acids	MUFA (mmol/l)	421	14	Low transient	0.0373956	-0.0121107	0.0869019	0.138688	415	14	Low transient	0.0186341	-0.031516	0.0687842	0.466335
Fatty acids	MUFA (mmol/l)	373	12	Late increasing	0.0114281	-0.0504266	0.0732828	0.717183	371	12	Late increasing	-0.042953	-0.105862	0.0199559	0.18075
Fatty acids	MUFA (mmol/l)	203	6	Early increasing	0.0895582	0.0118011	0.167315	0.0239957	203	6	Early increasing	0.0247006	-0.0540764	0.103478	0.538738
Medium VLDL	Total cholesterol (mmol/l)	2107	68	Low overeating	0				2075	68	Low overeating	0
Medium VLDL	Total cholesterol (mmol/l)	421	14	Low transient	0.0032023	-0.0013472	0.0077518	0.167647	415	14	Low transient	0.0010372	-0.0034869	0.0055614	0.653078
Medium VLDL	Total cholesterol (mmol/l)	373	12	Late increasing	0.0019485	-0.0032103	0.0071074	0.459005	371	12	Late increasing	-0.0060294	-0.0111556	-0.0009031	0.021167
Medium VLDL	Total cholesterol (mmol/l)	203	6	Early increasing	0.0097261	0.0027497	0.0167026	0.0063015	203	6	Early increasing	-8.79e-05	-0.0069074	0.0067317	0.979849
Medium VLDL	Cholesterol esters (mmol/l)	2107	68	Low overeating	0				2075	68	Low overeating	0
Medium VLDL	Cholesterol esters (mmol/l)	421	14	Low transient	0.0018038	-0.0007589	0.0043665	0.167655	415	14	Low transient	0.0006208	-0.001926	0.0031677	0.632706
Medium VLDL	Cholesterol esters (mmol/l)	373	12	Late increasing	0.000631	-0.0022067	0.0034686	0.662893	371	12	Late increasing	-0.0036749	-0.006517	-0.0008328	0.0112862
Medium VLDL	Cholesterol esters (mmol/l)	203	6	Early increasing	0.0055845	0.0015818	0.0095872	0.0062631	203	6	Early increasing	0.0002725	-0.0036034	0.0041485	0.890354
Medium VLDL	Free cholesterol (mmol/l)	2107	68	Low overeating	0				2075	68	Low overeating	0
Medium VLDL	Free cholesterol (mmol/l)	421	14	Low transient	0.0014042	-0.0007178	0.0035262	0.194552	415	14	Low transient	0.0004225	-0.001694	0.002539	0.695534
Medium VLDL	Free cholesterol (mmol/l)	373	12	Late increasing	0.0013852	-0.0010582	0.0038287	0.266417	371	12	Late increasing	-0.0022849	-0.0047032	0.0001334	0.0640362
Medium VLDL	Free cholesterol (mmol/l)	203	6	Early increasing	0.0041416	0.0009456	0.0073375	0.0111064	203	6	Early increasing	-0.0003585	-0.0035494	0.0028325	0.825675
Medium VLDL	Total lipids (mmol/l)	2107	68	Low overeating	0				2075	68	Low overeating	0
Medium VLDL	Total lipids (mmol/l)	421	14	Low transient	0.0098372	-0.0070414	0.0267158	0.253228	415	14	Low transient	0.0016989	-0.0150715	0.0184693	0.842564
Medium VLDL	Total lipids (mmol/l)	373	12	Late increasing	0.0130779	-0.0062814	0.0324371	0.185421	371	12	Late increasing	-0.0184	-0.0374264	0.0006264	0.058029
Medium VLDL	Total lipids (mmol/l)	203	6	Early increasing	0.0332571	0.0077766	0.0587376	0.0105402	203	6	Early increasing	-0.005388	-0.0306681	0.0198921	0.67605
Medium VLDL	Particle concentration (mol/l)	2107	68	Low overeating	0				2075	68	Low overeating	0
Medium VLDL	Particle concentration (mol/l)	421	14	Low transient	2.71e-10	-2.19e-10	7.61e-10	0.278664	415	14	Low transient	3.54e-11	-4.52e-10	5.22e-10	0.886545
Medium VLDL	Particle concentration (mol/l)	373	12	Late increasing	4.07e-10	-1.56e-10	9.7e-10	0.156641	371	12	Late increasing	-5.06e-10	-1.06e-09	4.64e-11	0.0725729
Medium VLDL	Particle concentration (mol/l)	203	6	Early increasing	9.44e-10	2.07e-10	1.68e-09	0.0121209	203	6	Early increasing	-1.77e-10	-9.12e-10	5.59e-10	0.637576
Medium VLDL	Phospholipids (mmol/l)	2107	68	Low overeating	0				2075	68	Low overeating	0
Medium VLDL	Phospholipids (mmol/l)	421	14	Low transient	0.0020165	-0.0012158	0.0052488	0.221335	415	14	Low transient	0.000484	-0.0027332	0.0037013	0.768032
Medium VLDL	Phospholipids (mmol/l)	373	12	Late increasing	0.0022307	-0.0014775	0.0059389	0.238294	371	12	Late increasing	-0.0035573	-0.0072172	0.0001026	0.0567713
Medium VLDL	Phospholipids (mmol/l)	203	6	Early increasing	0.0065505	0.0016649	0.011436	0.0086079	203	6	Early increasing	-0.0005516	-0.0054081	0.0043048	0.823771
Medium VLDL	Triglycerides (mmol/l)	2107	68	Low overeating	0				2075	68	Low overeating	0
Medium VLDL	Triglycerides (mmol/l)	421	14	Low transient	0.0046184	-0.0047429	0.0139797	0.33346	415	14	Low transient	0.0001778	-0.0091193	0.009475	0.970085
Medium VLDL	Triglycerides (mmol/l)	373	12	Late increasing	0.0088974	-0.0018391	0.0196339	0.104292	371	12	Late increasing	-0.0088146	-0.0193248	0.0016956	0.100191
Medium VLDL	Triglycerides (mmol/l)	203	6	Early increasing	0.0169827	0.0029636	0.0310017	0.0175985	203	6	Early increasing	-0.0047464	-0.0187853	0.0092926	0.507447
Glycerides and phospholipids	Phosphatidylcholine + other cholines (mmol/l)	2107	68	Low overeating	0				2075	68	Low overeating	0
Glycerides and phospholipids	Phosphatidylcholine + other cholines (mmol/l)	421	14	Low transient	0.0339417	0.0043363	0.0635472	0.0246518	415	14	Low transient	0.0309332	0.0015834	0.0602831	0.0388637
Glycerides and phospholipids	Phosphatidylcholine + other cholines (mmol/l)	373	12	Late increasing	-0.0117139	-0.0417776	0.0183498	0.44494	371	12	Late increasing	-0.0009006	-0.0317206	0.0299194	0.954314
Glycerides and phospholipids	Phosphatidylcholine + other cholines (mmol/l)	203	6	Early increasing	0.0258046	-0.0172499	0.068859	0.240021	203	6	Early increasing	0.0394722	-0.0038599	0.0828043	0.0741845
Aromatic amino acids	Phenylalanine (mmol/l)	2107	68	Low overeating	0				2075	68	Low overeating	0
Aromatic amino acids	Phenylalanine (mmol/l)	421	14	Low transient	0.000265	-0.0002959	0.000826	0.354351	415	14	Low transient	0.0001689	-0.0003899	0.0007278	0.55336
Aromatic amino acids	Phenylalanine (mmol/l)	373	12	Late increasing	0.0004365	-0.0001372	0.0010101	0.135822	371	12	Late increasing	-0.0001125	-0.0006794	0.0004545	0.697352
Aromatic amino acids	Phenylalanine (mmol/l)	203	6	Early increasing	0.0002241	-0.0005571	0.0010054	0.573845	203	6	Early increasing	-0.0004499	-0.0012347	0.0003349	0.26108
Fatty acids	PUFA (mmol/l)	2107	68	Low overeating	0				2075	68	Low overeating	0
Fatty acids	PUFA (mmol/l)	421	14	Low transient	0.0457431	-0.0054792	0.0969655	0.0800461	415	14	Low transient	0.036776	-0.0148416	0.0883935	0.162524
Fatty acids	PUFA (mmol/l)	373	12	Late increasing	-0.0303829	-0.087126	0.0263602	0.293861	371	12	Late increasing	-0.0385488	-0.0972004	0.0201028	0.197601
Fatty acids	PUFA (mmol/l)	203	6	Early increasing	0.119623	0.047444	0.191802	0.0011683	203	6	Early increasing	0.109254	0.0350929	0.183415	0.0038973
Glycolysis related metabolites	Pyruvate (mmol/l)	2107	68	Low overeating	0				2075	68	Low overeating	0
Glycolysis related metabolites	Pyruvate (mmol/l)	421	14	Low transient	0.0006884	-0.002691	0.0040678	0.689603	415	14	Low transient	-0.0001643	-0.0035671	0.0032386	0.924597
Glycolysis related metabolites	Pyruvate (mmol/l)	373	12	Late increasing	-1.35e-05	-0.0035975	0.0035704	0.994091	371	12	Late increasing	-0.0030896	-0.0067022	0.0005229	0.0936581
Glycolysis related metabolites	Pyruvate (mmol/l)	203	6	Early increasing	-0.0041017	-0.0088206	0.0006172	0.0884327	203	6	Early increasing	-0.0080383	-0.0128547	-0.003222	0.0010783
Cholesterol	Remnant cholesterol (mmol/l)	2107	68	Low overeating	0				2075	68	Low overeating	0
Cholesterol	Remnant cholesterol (mmol/l)	421	14	Low transient	0.0136472	-0.0102132	0.0375075	0.262179	415	14	Low transient	0.0043458	-0.0194848	0.0281764	0.720695
Cholesterol	Remnant cholesterol (mmol/l)	373	12	Late increasing	-0.0024916	-0.0284324	0.0234492	0.850632	371	12	Late increasing	-0.0319623	-0.0588138	-0.0051108	0.0196632
Cholesterol	Remnant cholesterol (mmol/l)	203	6	Early increasing	0.0704909	0.0329045	0.108077	0.0002398	203	6	Early increasing	0.0337104	-0.003622	0.0710428	0.0767418
Cholesterol	Total cholesterol (mmol/l)	2107	68	Low overeating	0				2075	68	Low overeating	0
Cholesterol	Total cholesterol (mmol/l)	421	14	Low transient	0.0428585	-0.0185844	0.104301	0.171513	415	14	Low transient	0.0342402	-0.0276567	0.0961372	0.278164
Cholesterol	Total cholesterol (mmol/l)	373	12	Late increasing	-0.0492939	-0.114931	0.0163429	0.14098	371	12	Late increasing	-0.0529141	-0.121549	0.0157203	0.130728
Cholesterol	Total cholesterol (mmol/l)	203	6	Early increasing	0.12214	0.0309424	0.213338	0.0086824	203	6	Early increasing	0.117265	0.0233289	0.211202	0.0144336
Glycerides and phospholipids	Triglycerides (mmol/l)	2107	68	Low overeating	0				2075	68	Low overeating	0
Glycerides and phospholipids	Triglycerides (mmol/l)	421	14	Low transient	0.0246162	-0.0059391	0.0551714	0.114296	415	14	Low transient	0.0111986	-0.0193807	0.0417778	0.47278
Glycerides and phospholipids	Triglycerides (mmol/l)	373	12	Late increasing	0.0189432	-0.0166173	0.0545036	0.296342	371	12	Late increasing	-0.0284253	-0.0639016	0.007051	0.116277
Glycerides and phospholipids	Triglycerides (mmol/l)	203	6	Early increasing	0.0567761	0.0111587	0.102393	0.0147285	203	6	Early increasing	-0.0012367	-0.0472585	0.0447851	0.957984
Fatty acids	Saturated fatty acids (mmol/l)	2107	68	Low overeating	0				2075	68	Low overeating	0
Fatty acids	Saturated fatty acids (mmol/l)	421	14	Low transient	0.0686999	0.0046463	0.132753	0.0355501	415	14	Low transient	0.0533564	-0.0111412	0.117854	0.104897
Fatty acids	Saturated fatty acids (mmol/l)	373	12	Late increasing	-0.0244847	-0.0911924	0.0422231	0.47178	371	12	Late increasing	-0.0589874	-0.127368	0.009393	0.090861
Fatty acids	Saturated fatty acids (mmol/l)	203	6	Early increasing	0.0817204	-0.0027048	0.166146	0.0578003	203	6	Early increasing	0.0390966	-0.0471929	0.125386	0.374403
Small HDL	Total cholesterol (mmol/l)	2107	68	Low overeating	0				2075	68	Low overeating	0
Small HDL	Total cholesterol (mmol/l)	421	14	Low transient	0.0042252	-0.0001913	0.0086416	0.060775	415	14	Low transient	0.0039269	-0.0004698	0.0083236	0.0800101
Small HDL	Total cholesterol (mmol/l)	373	12	Late increasing	-0.0034717	-0.0081971	0.0012538	0.149828	371	12	Late increasing	-0.0021009	-0.0069903	0.0027886	0.399581
Small HDL	Total cholesterol (mmol/l)	203	6	Early increasing	0.0019546	-0.0050678	0.0089771	0.585278	203	6	Early increasing	0.0037959	-0.0033322	0.010924	0.2965
Small HDL	Cholesterol esters (mmol/l)	2107	68	Low overeating	0				2075	68	Low overeating	0
Small HDL	Cholesterol esters (mmol/l)	421	14	Low transient	0.0037512	-2.55e-05	0.0075278	0.0515662	415	14	Low transient	0.0035244	-0.0002493	0.007298	0.0671635
Small HDL	Cholesterol esters (mmol/l)	373	12	Late increasing	-0.0028755	-0.0069602	0.0012091	0.167589	371	12	Late increasing	-0.0016319	-0.00586	0.0025962	0.449243
Small HDL	Cholesterol esters (mmol/l)	203	6	Early increasing	0.0023553	-0.0036005	0.0083112	0.438166	203	6	Early increasing	0.0039689	-0.0021283	0.0100662	0.201939
Small HDL	Free cholesterol (mmol/l)	2107	68	Low overeating	0				2075	68	Low overeating	0
Small HDL	Free cholesterol (mmol/l)	421	14	Low transient	0.0004876	-0.0005772	0.0015524	0.369341	415	14	Low transient	0.0004154	-0.0006448	0.0014755	0.442433
Small HDL	Free cholesterol (mmol/l)	373	12	Late increasing	-0.0005664	-0.0016725	0.0005397	0.315471	371	12	Late increasing	-0.0004402	-0.0015817	0.0007014	0.44967
Small HDL	Free cholesterol (mmol/l)	203	6	Early increasing	-0.0003997	-0.002027	0.0012275	0.630083	203	6	Early increasing	-0.0001734	-0.0018061	0.0014592	0.835013
Small HDL	Total lipids (mmol/l)	2107	68	Low overeating	0				2075	68	Low overeating	0
Small HDL	Total lipids (mmol/l)	421	14	Low transient	0.006698	-0.0015048	0.0149007	0.109472	415	14	Low transient	0.0048563	-0.0032378	0.0129504	0.239523
Small HDL	Total lipids (mmol/l)	373	12	Late increasing	-0.0008936	-0.0096163	0.0078291	0.840818	371	12	Late increasing	-0.0044178	-0.0133764	0.0045407	0.33366
Small HDL	Total lipids (mmol/l)	203	6	Early increasing	0.0062259	-0.0065623	0.0190142	0.339867	203	6	Early increasing	0.0022812	-0.0104601	0.0150225	0.725573
Small HDL	Particle concentration (mol/l)	2107	68	Low overeating	0				2075	68	Low overeating	0
Small HDL	Particle concentration (mol/l)	421	14	Low transient	1.9e-08	-9.57e-09	4.75e-08	0.192672	415	14	Low transient	1.03e-08	-1.77e-08	3.82e-08	0.471665
Small HDL	Particle concentration (mol/l)	373	12	Late increasing	1.24e-08	-1.84e-08	4.31e-08	0.430607	371	12	Late increasing	-1.37e-08	-4.47e-08	1.73e-08	0.385503
Small HDL	Particle concentration (mol/l)	203	6	Early increasing	3.18e-08	-1.07e-08	7.44e-08	0.142329	203	6	Early increasing	1.07e-09	-4.13e-08	4.34e-08	0.960543
Small HDL	Phospholipids (mmol/l)	2107	68	Low overeating	0				2075	68	Low overeating	0
Small HDL	Phospholipids (mmol/l)	421	14	Low transient	0.0016173	-0.0033436	0.0065783	0.52273	415	14	Low transient	0.0003728	-0.0045191	0.0052647	0.881242
Small HDL	Phospholipids (mmol/l)	373	12	Late increasing	0.0019537	-0.0033516	0.0072589	0.470326	371	12	Late increasing	-0.0020077	-0.0073701	0.0033546	0.462923
Small HDL	Phospholipids (mmol/l)	203	6	Early increasing	0.0030018	-0.0041508	0.0101545	0.410639	203	6	Early increasing	-0.0016375	-0.008849	0.005574	0.656192
Small HDL	Triglycerides (mmol/l)	2107	68	Low overeating	0				2075	68	Low overeating	0
Small HDL	Triglycerides (mmol/l)	421	14	Low transient	0.0008729	9.06e-05	0.0016551	0.0287615	415	14	Low transient	0.0005686	-0.0002086	0.0013458	0.151558
Small HDL	Triglycerides (mmol/l)	373	12	Late increasing	0.000502	-0.0003816	0.0013857	0.265364	371	12	Late increasing	-0.0004464	-0.0013368	0.0004441	0.325713
Small HDL	Triglycerides (mmol/l)	203	6	Early increasing	0.0011996	2.83e-05	0.0023709	0.0447198	203	6	Early increasing	3.57e-05	-0.0011188	0.0011902	0.951665
Small LDL	Total cholesterol (mmol/l)	2107	68	Low overeating	0				2075	68	Low overeating	0
Small LDL	Total cholesterol (mmol/l)	421	14	Low transient	0.003906	-0.0023167	0.0101286	0.218512	415	14	Low transient	0.0027985	-0.0034588	0.0090559	0.380604
Small LDL	Total cholesterol (mmol/l)	373	12	Late increasing	-0.002916	-0.0097088	0.0038768	0.400025	371	12	Late increasing	-0.0044268	-0.0115554	0.0027017	0.223465
Small LDL	Total cholesterol (mmol/l)	203	6	Early increasing	0.0158108	0.0063169	0.0253046	0.0011052	203	6	Early increasing	0.0137896	0.0039785	0.0236008	0.005889
Small LDL	Cholesterol esters (mmol/l)	2107	68	Low overeating	0				2075	68	Low overeating	0
Small LDL	Cholesterol esters (mmol/l)	421	14	Low transient	0.0035237	-0.0016045	0.0086519	0.177997	415	14	Low transient	0.0026603	-0.0024952	0.0078158	0.311733
Small LDL	Cholesterol esters (mmol/l)	373	12	Late increasing	-0.0018329	-0.0074643	0.0037984	0.523394	371	12	Late increasing	-0.0029938	-0.0088934	0.0029058	0.319812
Small LDL	Cholesterol esters (mmol/l)	203	6	Early increasing	0.0131082	0.0052093	0.0210071	0.0011509	203	6	Early increasing	0.0115269	0.0033606	0.0196931	0.0056805
Small LDL	Free cholesterol (mmol/l)	2107	68	Low overeating	0				2075	68	Low overeating	0
Small LDL	Free cholesterol (mmol/l)	421	14	Low transient	0.0003857	-0.000805	0.0015765	0.525388	415	14	Low transient	0.0001432	-0.0010567	0.0013431	0.815006
Small LDL	Free cholesterol (mmol/l)	373	12	Late increasing	-0.001055	-0.0023403	0.0002303	0.107631	371	12	Late increasing	-0.0014005	-0.0027505	-5.06e-05	0.0420152
Small LDL	Free cholesterol (mmol/l)	203	6	Early increasing	0.0026849	0.0009124	0.0044574	0.0030002	203	6	Early increasing	0.0022506	0.0004222	0.0040789	0.0158557
Small LDL	Total lipids (mmol/l)	2107	68	Low overeating	0				2075	68	Low overeating	0
Small LDL	Total lipids (mmol/l)	421	14	Low transient	0.0060128	-0.0025556	0.0145812	0.168944	415	14	Low transient	0.0043288	-0.0042786	0.0129362	0.324169
Small LDL	Total lipids (mmol/l)	373	12	Late increasing	-0.0042652	-0.013655	0.0051247	0.373198	371	12	Late increasing	-0.0067283	-0.0165647	0.0031081	0.179958
Small LDL	Total lipids (mmol/l)	203	6	Early increasing	0.021314	0.0082575	0.0343705	0.0013844	203	6	Early increasing	0.0181281	0.0046655	0.0315906	0.0083266
Small LDL	Particle concentration (mol/l)	2107	68	Low overeating	0				2075	68	Low overeating	0
Small LDL	Particle concentration (mol/l)	421	14	Low transient	1.7e-09	-6.32e-10	4.03e-09	0.153102	415	14	Low transient	1.27e-09	-1.07e-09	3.61e-09	0.28823
Small LDL	Particle concentration (mol/l)	373	12	Late increasing	-1.02e-09	-3.58e-09	1.53e-09	0.43154	371	12	Late increasing	-1.6e-09	-4.27e-09	1.07e-09	0.239256
Small LDL	Particle concentration (mol/l)	203	6	Early increasing	5.59e-09	2.04e-09	9.14e-09	0.0020142	203	6	Early increasing	4.85e-09	1.19e-09	8.52e-09	0.0094301
Small LDL	Phospholipids (mmol/l)	2107	68	Low overeating	0				2075	68	Low overeating	0
Small LDL	Phospholipids (mmol/l)	421	14	Low transient	0.0012193	-0.0006415	0.00308	0.198967	415	14	Low transient	0.0007893	-0.0010838	0.0026624	0.40874
Small LDL	Phospholipids (mmol/l)	373	12	Late increasing	-0.0011351	-0.0031592	0.000889	0.271612	371	12	Late increasing	-0.001884	-0.0040007	0.0002327	0.081051
Small LDL	Phospholipids (mmol/l)	203	6	Early increasing	0.0043592	0.0015682	0.0071501	0.0022143	203	6	Early increasing	0.0034372	0.000568	0.0063065	0.0188927
Small LDL	Triglycerides (mmol/l)	2107	68	Low overeating	0				2075	68	Low overeating	0
Small LDL	Triglycerides (mmol/l)	421	14	Low transient	0.0008958	0.0001273	0.0016643	0.0223496	415	14	Low transient	0.0007526	-1.59e-05	0.0015211	0.0549138
Small LDL	Triglycerides (mmol/l)	373	12	Late increasing	-6.05e-05	-0.0009328	0.0008119	0.891918	371	12	Late increasing	-0.000252	-0.0011505	0.0006466	0.582442
Small LDL	Triglycerides (mmol/l)	203	6	Early increasing	0.0011554	-5.49e-05	0.0023657	0.0613281	203	6	Early increasing	0.0009264	-0.0003049	0.0021577	0.140269
Small VLDL	Total cholesterol (mmol/l)	2107	68	Low overeating	0				2075	68	Low overeating	0
Small VLDL	Total cholesterol (mmol/l)	421	14	Low transient	0.0028399	-0.0013998	0.0070797	0.189157	415	14	Low transient	0.0009035	-0.003282	0.0050891	0.672128
Small VLDL	Total cholesterol (mmol/l)	373	12	Late increasing	0.0012868	-0.0032854	0.005859	0.581098	371	12	Late increasing	-0.0054063	-0.0100716	-0.0007409	0.0231478
Small VLDL	Total cholesterol (mmol/l)	203	6	Early increasing	0.0134702	0.0068767	0.0200636	6.33e-05	203	6	Early increasing	0.0051745	-0.0012367	0.0115857	0.113632
Small VLDL	Cholesterol esters (mmol/l)	2107	68	Low overeating	0				2075	68	Low overeating	0
Small VLDL	Cholesterol esters (mmol/l)	421	14	Low transient	0.0016074	-0.0012872	0.004502	0.276319	415	14	Low transient	0.0003808	-0.0024817	0.0032433	0.794225
Small VLDL	Cholesterol esters (mmol/l)	373	12	Late increasing	0.0010234	-0.0020314	0.0040782	0.51131	371	12	Late increasing	-0.0033843	-0.0065183	-0.0002502	0.0343167
Small VLDL	Cholesterol esters (mmol/l)	203	6	Early increasing	0.0096557	0.0051348	0.0141766	2.9e-05	203	6	Early increasing	0.0041568	-0.0002518	0.0085655	0.0645923
Small VLDL	Free cholesterol (mmol/l)	2107	68	Low overeating	0				2075	68	Low overeating	0
Small VLDL	Free cholesterol (mmol/l)	421	14	Low transient	0.0012304	-0.0002585	0.0027194	0.105268	415	14	Low transient	0.0005218	-0.0009507	0.0019942	0.487241
Small VLDL	Free cholesterol (mmol/l)	373	12	Late increasing	0.0002675	-0.0013965	0.0019315	0.752636	371	12	Late increasing	-0.0020134	-0.0037024	-0.0003244	0.0194877
Small VLDL	Free cholesterol (mmol/l)	203	6	Early increasing	0.003824	0.0015499	0.0060981	0.0009882	203	6	Early increasing	0.0010328	-0.0011881	0.0032537	0.361932
Small VLDL	Total lipids (mmol/l)	2107	68	Low overeating	0				2075	68	Low overeating	0
Small VLDL	Total lipids (mmol/l)	421	14	Low transient	0.0082146	-0.0026269	0.0190562	0.137476	415	14	Low transient	0.0029334	-0.0077782	0.0136451	0.591335
Small VLDL	Total lipids (mmol/l)	373	12	Late increasing	0.0052176	-0.0068699	0.0173051	0.397423	371	12	Late increasing	-0.0131934	-0.0253146	-0.0010722	0.032907
Small VLDL	Total lipids (mmol/l)	203	6	Early increasing	0.0284139	0.0118904	0.0449374	0.0007563	203	6	Early increasing	0.0057969	-0.0103101	0.0219039	0.480451
Small VLDL	Particle concentration (mol/l)	2107	68	Low overeating	0				2075	68	Low overeating	0
Small VLDL	Particle concentration (mol/l)	421	14	Low transient	3.9e-10	-1.3e-10	9.11e-10	0.141515	415	14	Low transient	1.41e-10	-3.74e-10	6.57e-10	0.591268
Small VLDL	Particle concentration (mol/l)	373	12	Late increasing	2.71e-10	-3.13e-10	8.55e-10	0.363322	371	12	Late increasing	-6.05e-10	-1.19e-09	-2.16e-11	0.0420996
Small VLDL	Particle concentration (mol/l)	203	6	Early increasing	1.21e-09	4.27e-10	2e-09	0.0024794	203	6	Early increasing	1.38e-10	-6.32e-10	9.09e-10	0.724633
Small VLDL	Phospholipids (mmol/l)	2107	68	Low overeating	0				2075	68	Low overeating	0
Small VLDL	Phospholipids (mmol/l)	421	14	Low transient	0.0018245	-0.0003535	0.0040025	0.100585	415	14	Low transient	0.0007286	-0.0014164	0.0028736	0.505462
Small VLDL	Phospholipids (mmol/l)	373	12	Late increasing	0.0006984	-0.00173	0.0031269	0.572855	371	12	Late increasing	-0.0029303	-0.0053765	-0.0004842	0.0188962
Small VLDL	Phospholipids (mmol/l)	203	6	Early increasing	0.0055131	0.0021955	0.0088307	0.001133	203	6	Early increasing	0.0010833	-0.0021316	0.0042982	0.508846
Small VLDL	Triglycerides (mmol/l)	2107	68	Low overeating	0				2075	68	Low overeating	0
Small VLDL	Triglycerides (mmol/l)	421	14	Low transient	0.0035611	-0.0014938	0.008616	0.167286	415	14	Low transient	0.0013108	-0.0037264	0.006348	0.609926
Small VLDL	Triglycerides (mmol/l)	373	12	Late increasing	0.0032225	-0.00251	0.008955	0.270453	371	12	Late increasing	-0.0048711	-0.0105848	0.0008427	0.0947109
Small VLDL	Triglycerides (mmol/l)	203	6	Early increasing	0.0094631	0.0019194	0.0170069	0.0139633	203	6	Early increasing	-0.0004343	-0.0079489	0.0070803	0.909784
Glycerides and phospholipids	Cholines (mmol/l)	2107	68	Low overeating	0				2075	68	Low overeating	0
Glycerides and phospholipids	Cholines (mmol/l)	421	14	Low transient	-31.0172	-91.977	29.9425	0.318527	415	14	Low transient	-30.4797	-90.4006	29.4413	0.318669
Glycerides and phospholipids	Cholines (mmol/l)	373	12	Late increasing	-26.9103	-79.7405	25.92	0.317998	371	12	Late increasing	-23.9113	-70.9156	23.093	0.318631
Glycerides and phospholipids	Cholines (mmol/l)	203	6	Early increasing	-27.1341	-80.5814	26.3132	0.319609	203	6	Early increasing	-23.1901	-68.9936	22.6134	0.320927
Fatty acids	Total fatty acids (mmol/l)	2107	68	Low overeating	0				2075	68	Low overeating	0
Fatty acids	Total fatty acids (mmol/l)	421	14	Low transient	0.149591	0.0023632	0.296819	0.0464365	415	14	Low transient	0.106296	-0.0421975	0.254789	0.160553
Fatty acids	Total fatty acids (mmol/l)	373	12	Late increasing	-0.0345166	-0.202004	0.13297	0.686183	371	12	Late increasing	-0.132181	-0.303955	0.0395944	0.131457
Fatty acids	Total fatty acids (mmol/l)	203	6	Early increasing	0.290761	0.0772862	0.504236	0.0076114	203	6	Early increasing	0.171249	-0.0463621	0.388861	0.122933
Glycerides and phospholipids	Phosphoglycerides (mmol/l)	2107	68	Low overeating	0				2075	68	Low overeating	0
Glycerides and phospholipids	Phosphoglycerides (mmol/l)	421	14	Low transient	0.0235768	-0.0029272	0.0500808	0.0812273	415	14	Low transient	0.0222988	-0.0044595	0.0490571	0.102369
Glycerides and phospholipids	Phosphoglycerides (mmol/l)	373	12	Late increasing	-0.0192298	-0.0476277	0.0091681	0.184368	371	12	Late increasing	-0.0108152	-0.0400719	0.0184415	0.468619
Glycerides and phospholipids	Phosphoglycerides (mmol/l)	203	6	Early increasing	0.0260678	-0.011291	0.0634266	0.171369	203	6	Early increasing	0.036959	-0.0011412	0.0750592	0.0572637
Aromatic amino acids	Tyrosine (mmol/l)	2107	68	Low overeating	0				2075	68	Low overeating	0
Aromatic amino acids	Tyrosine (mmol/l)	421	14	Low transient	-0.0003254	-0.0013776	0.0007268	0.544362	415	14	Low transient	-0.0006263	-0.0016708	0.0004181	0.239772
Aromatic amino acids	Tyrosine (mmol/l)	373	12	Late increasing	0.0002234	-0.0008317	0.0012784	0.678082	371	12	Late increasing	-0.0011481	-0.0022179	-7.82e-05	0.0354523
Aromatic amino acids	Tyrosine (mmol/l)	203	6	Early increasing	-1.68e-05	-0.0015444	0.0015108	0.982789	203	6	Early increasing	-0.0017201	-0.0032153	-0.000225	0.0241509
Fatty acids	Degree of unsaturation	2107	68	Low overeating	0				2075	68	Low overeating	0
Fatty acids	Degree of unsaturation	421	14	Low transient	0.0013719	-0.0061347	0.0088785	0.720113	415	14	Low transient	0.0018775	-0.0057127	0.0094678	0.627699
Fatty acids	Degree of unsaturation	373	12	Late increasing	0.0075495	-0.0003758	0.0154747	0.0618895	371	12	Late increasing	0.0093905	0.0012195	0.0175615	0.0243069
Fatty acids	Degree of unsaturation	203	6	Early increasing	0.0095724	-0.000147	0.0192918	0.0535645	203	6	Early increasing	0.0117193	0.0017158	0.0217228	0.0216833
Branched-chain amino acids	Valine (mmol/l)	2107	68	Low overeating	0				2075	68	Low overeating	0
Branched-chain amino acids	Valine (mmol/l)	421	14	Low transient	0.0011223	-0.0018227	0.0040672	0.454992	415	14	Low transient	0.0005257	-0.0023793	0.0034307	0.722754
Branched-chain amino acids	Valine (mmol/l)	373	12	Late increasing	0.0010404	-0.001792	0.0038728	0.47145	371	12	Late increasing	-0.0023898	-0.0051845	0.0004048	0.0937016
Branched-chain amino acids	Valine (mmol/l)	203	6	Early increasing	0.0039071	-2.98e-05	0.0078441	0.0517588	203	6	Early increasing	-0.0003725	-0.0040834	0.0033384	0.843974
Cholesterol	VLDL cholesterol (mmol/l)	2107	68	Low overeating	0				2075	68	Low overeating	0
Cholesterol	VLDL cholesterol (mmol/l)	421	14	Low transient	0.0091711	-0.0053714	0.0237136	0.216359	415	14	Low transient	0.0019827	-0.0123959	0.0163614	0.78689
Cholesterol	VLDL cholesterol (mmol/l)	373	12	Late increasing	0.0057363	-0.010295	0.0217677	0.482988	371	12	Late increasing	-0.0200972	-0.0362017	-0.0039927	0.0144669
Cholesterol	VLDL cholesterol (mmol/l)	203	6	Early increasing	0.0424551	0.0196887	0.0652214	0.00026	203	6	Early increasing	0.0104831	-0.0116075	0.0325738	0.352201
Lipoprotein particle size	VLDL particle size (nm)	2107	68	Low overeating	0				2075	68	Low overeating	0
Lipoprotein particle size	VLDL particle size (nm)	421	14	Low transient	0.054898	-0.0621917	0.171988	0.358012	415	14	Low transient	0.011619	-0.104307	0.127545	0.844216
Lipoprotein particle size	VLDL particle size (nm)	373	12	Late increasing	0.122604	-0.0037207	0.248928	0.0571359	371	12	Late increasing	-0.0667447	-0.190717	0.057228	0.291222
Lipoprotein particle size	VLDL particle size (nm)	203	6	Early increasing	0.149635	-0.0150758	0.314345	0.0749668	203	6	Early increasing	-0.0810799	-0.246649	0.0844894	0.33704
Glycerides and phospholipids	VLDL triglycerides (mmol/l)	2107	68	Low overeating	0				2075	68	Low overeating	0
Glycerides and phospholipids	VLDL triglycerides (mmol/l)	421	14	Low transient	0.0153074	-0.0111638	0.0417786	0.256955	415	14	Low transient	0.0029541	-0.0234287	0.0293369	0.826238
Glycerides and phospholipids	VLDL triglycerides (mmol/l)	373	12	Late increasing	0.0221577	-0.0084704	0.0527858	0.156152	371	12	Late increasing	-0.0254607	-0.0555909	0.0046696	0.0976494
Glycerides and phospholipids	VLDL triglycerides (mmol/l)	203	6	Early increasing	0.0484276	0.0089691	0.0878862	0.0161684	203	6	Early increasing	-0.0099644	-0.0496666	0.0297377	0.622679
Very large HDL	Total cholesterol (mmol/l)	2107	68	Low overeating	0				2075	68	Low overeating	0
Very large HDL	Total cholesterol (mmol/l)	421	14	Low transient	0.0018793	-0.0050417	0.0088003	0.594483	415	14	Low transient	0.0040364	-0.0028251	0.0108979	0.248819
Very large HDL	Total cholesterol (mmol/l)	373	12	Late increasing	-0.0065727	-0.0134319	0.0002865	0.0603593	371	12	Late increasing	0.0031061	-0.0036719	0.009884	0.368972
Very large HDL	Total cholesterol (mmol/l)	203	6	Early increasing	-0.0057173	-0.0153773	0.0039427	0.245949	203	6	Early increasing	0.0063037	-0.003023	0.0156304	0.185196
Very large HDL	Cholesterol esters (mmol/l)	2107	68	Low overeating	0				2075	68	Low overeating	0
Very large HDL	Cholesterol esters (mmol/l)	421	14	Low transient	0.0013047	-0.0037424	0.0063518	0.61229	415	14	Low transient	0.0027818	-0.0022331	0.0077968	0.276843
Very large HDL	Cholesterol esters (mmol/l)	373	12	Late increasing	-0.0043675	-0.0093634	0.0006284	0.0866093	371	12	Late increasing	0.002198	-0.0027601	0.0071561	0.384792
Very large HDL	Cholesterol esters (mmol/l)	203	6	Early increasing	-0.003263	-0.0103611	0.003835	0.367466	203	6	Early increasing	0.0048942	-0.0019911	0.0117796	0.163498
Very large HDL	Free cholesterol (mmol/l)	2107	68	Low overeating	0				2075	68	Low overeating	0
Very large HDL	Free cholesterol (mmol/l)	421	14	Low transient	0.0005776	-0.0013842	0.0025395	0.56379	415	14	Low transient	0.0012569	-0.0006779	0.0031917	0.202846
Very large HDL	Free cholesterol (mmol/l)	373	12	Late increasing	-0.0022481	-0.0041922	-0.000304	0.0234375	371	12	Late increasing	0.000863	-0.0010415	0.0027674	0.374358
Very large HDL	Free cholesterol (mmol/l)	203	6	Early increasing	-0.0024562	-0.0051393	0.0002269	0.0727671	203	6	Early increasing	0.0014049	-0.0011676	0.0039774	0.28434
Very large HDL	Total lipids (mmol/l)	2107	68	Low overeating	0				2075	68	Low overeating	0
Very large HDL	Total lipids (mmol/l)	421	14	Low transient	0.0051714	-0.0094478	0.0197906	0.487995	415	14	Low transient	0.0103516	-0.0040547	0.0247579	0.158971
Very large HDL	Total lipids (mmol/l)	373	12	Late increasing	-0.0163564	-0.0308278	-0.001885	0.0267553	371	12	Late increasing	0.0074029	-0.0067393	0.0215451	0.304799
Very large HDL	Total lipids (mmol/l)	203	6	Early increasing	-0.0181341	-0.0382972	0.0020289	0.0779268	203	6	Early increasing	0.0113267	-0.0079877	0.0306412	0.250295
Very large HDL	Particle concentration (mol/l)	2107	68	Low overeating	0				2075	68	Low overeating	0
Very large HDL	Particle concentration (mol/l)	421	14	Low transient	5.19e-09	-6.94e-09	1.73e-08	0.401732	415	14	Low transient	9.58e-09	-2.36e-09	2.15e-08	0.115712
Very large HDL	Particle concentration (mol/l)	373	12	Late increasing	-1.38e-08	-2.58e-08	-1.83e-09	0.0239058	371	12	Late increasing	6.52e-09	-5.15e-09	1.82e-08	0.273389
Very large HDL	Particle concentration (mol/l)	203	6	Early increasing	-1.61e-08	-3.28e-08	5.88e-10	0.0586242	203	6	Early increasing	9.07e-09	-6.94e-09	2.51e-08	0.266764
Very large HDL	Phospholipids (mmol/l)	2107	68	Low overeating	0				2075	68	Low overeating	0
Very large HDL	Phospholipids (mmol/l)	421	14	Low transient	0.0029628	-0.0048547	0.0107803	0.45747	415	14	Low transient	0.0059616	-0.0017108	0.0136339	0.127731
Very large HDL	Phospholipids (mmol/l)	373	12	Late increasing	-0.0093334	-0.0170599	-0.0016068	0.0179222	371	12	Late increasing	0.0045127	-0.0029914	0.0120168	0.238441
Very large HDL	Phospholipids (mmol/l)	203	6	Early increasing	-0.0122363	-0.0229805	-0.0014922	0.0256176	203	6	Early increasing	0.0049175	-0.0053623	0.0151973	0.348345
Very large HDL	Triglycerides (mmol/l)	2107	68	Low overeating	0				2075	68	Low overeating	0
Very large HDL	Triglycerides (mmol/l)	421	14	Low transient	0.0002833	-0.0001688	0.0007353	0.21933	415	14	Low transient	0.0003103	-0.0001446	0.0007653	0.181205
Very large HDL	Triglycerides (mmol/l)	373	12	Late increasing	-0.0004663	-0.0009475	1.49e-05	0.0575148	371	12	Late increasing	-0.0002198	-0.0007068	0.0002673	0.376366
Very large HDL	Triglycerides (mmol/l)	203	6	Early increasing	-0.0001822	-0.0007909	0.0004265	0.557362	203	6	Early increasing	0.0001191	-0.0005026	0.0007408	0.707266
Very large VLDL	Total cholesterol (mmol/l)	2107	68	Low overeating	0				2075	68	Low overeating	0
Very large VLDL	Total cholesterol (mmol/l)	421	14	Low transient	0.0004244	-0.0003618	0.0012106	0.289932	415	14	Low transient	4.65e-05	-0.0007357	0.0008286	0.907302
Very large VLDL	Total cholesterol (mmol/l)	373	12	Late increasing	0.0007431	-0.0001698	0.001656	0.110603	371	12	Late increasing	-0.0007822	-0.0016745	0.0001101	0.0857406
Very large VLDL	Total cholesterol (mmol/l)	203	6	Early increasing	0.0017006	0.0005208	0.0028804	0.0047414	203	6	Early increasing	-0.0001857	-0.0013735	0.0010021	0.759187
Very large VLDL	Cholesterol esters (mmol/l)	2107	68	Low overeating	0				2075	68	Low overeating	0
Very large VLDL	Cholesterol esters (mmol/l)	421	14	Low transient	0.0002204	-0.0001925	0.0006334	0.295397	415	14	Low transient	1.68e-05	-0.0003934	0.000427	0.936012
Very large VLDL	Cholesterol esters (mmol/l)	373	12	Late increasing	0.0003735	-0.0001026	0.0008496	0.124107	371	12	Late increasing	-0.0004505	-0.000915	1.39e-05	0.0572771
Very large VLDL	Cholesterol esters (mmol/l)	203	6	Early increasing	0.0008813	0.0002585	0.0015041	0.0055613	203	6	Early increasing	-0.0001375	-0.0007588	0.0004837	0.664298
Very large VLDL	Free cholesterol (mmol/l)	2107	68	Low overeating	0				2075	68	Low overeating	0
Very large VLDL	Free cholesterol (mmol/l)	421	14	Low transient	0.0002035	-0.0001742	0.0005811	0.290886	415	14	Low transient	2.91e-05	-0.0003474	0.0004056	0.879531
Very large VLDL	Free cholesterol (mmol/l)	373	12	Late increasing	0.0003663	-7.54e-05	0.000808	0.104068	371	12	Late increasing	-0.000335	-0.0007681	9.8e-05	0.129383
Very large VLDL	Free cholesterol (mmol/l)	203	6	Early increasing	0.0008196	0.000255	0.0013841	0.0044529	203	6	Early increasing	-4.8e-05	-0.0006224	0.0005263	0.869749
Very large VLDL	Total lipids (mmol/l)	2107	68	Low overeating	0				2075	68	Low overeating	0
Very large VLDL	Total lipids (mmol/l)	421	14	Low transient	0.0019022	-0.0020398	0.0058441	0.344147	415	14	Low transient	9.76e-05	-0.0038353	0.0040306	0.961184
Very large VLDL	Total lipids (mmol/l)	373	12	Late increasing	0.003863	-0.0007651	0.0084912	0.101819	371	12	Late increasing	-0.0034614	-0.0079799	0.001057	0.133186
Very large VLDL	Total lipids (mmol/l)	203	6	Early increasing	0.0074596	0.001608	0.0133113	0.0124868	203	6	Early increasing	-0.0015655	-0.007536	0.0044049	0.607191
Very large VLDL	Particle concentration (mol/l)	2107	68	Low overeating	0				2075	68	Low overeating	0
Very large VLDL	Particle concentration (mol/l)	421	14	Low transient	1.8e-11	-2.23e-11	5.83e-11	0.380847	415	14	Low transient	-5.4e-13	-4.07e-11	3.96e-11	0.978966
Very large VLDL	Particle concentration (mol/l)	373	12	Late increasing	4.06e-11	-6.84e-12	8.8e-11	0.0934703	371	12	Late increasing	-3.5e-11	-8.12e-11	1.12e-11	0.137583
Very large VLDL	Particle concentration (mol/l)	203	6	Early increasing	7.67e-11	1.67e-11	1.37e-10	0.0122062	203	6	Early increasing	-1.65e-11	-7.78e-11	4.47e-11	0.596492
Very large VLDL	Phospholipids (mmol/l)	2107	68	Low overeating	0				2075	68	Low overeating	0
Very large VLDL	Phospholipids (mmol/l)	421	14	Low transient	0.0003203	-0.0003268	0.0009675	0.331835	415	14	Low transient	2.66e-05	-0.0006196	0.0006729	0.935632
Very large VLDL	Phospholipids (mmol/l)	373	12	Late increasing	0.0006283	-0.0001343	0.001391	0.106331	371	12	Late increasing	-0.0005512	-0.0012979	0.0001955	0.147917
Very large VLDL	Phospholipids (mmol/l)	203	6	Early increasing	0.001305	0.0003402	0.0022698	0.00804	203	6	Early increasing	-0.0001505	-0.0011381	0.0008371	0.765119
Very large VLDL	Triglycerides (mmol/l)	2107	68	Low overeating	0				2075	68	Low overeating	0
Very large VLDL	Triglycerides (mmol/l)	421	14	Low transient	0.0011569	-0.0013651	0.0036789	0.368483	415	14	Low transient	2.39e-05	-0.0024943	0.0025421	0.985169
Very large VLDL	Triglycerides (mmol/l)	373	12	Late increasing	0.0024802	-0.0004841	0.0054444	0.100997	371	12	Late increasing	-0.0021402	-0.0050327	0.0007523	0.146952
Very large VLDL	Triglycerides (mmol/l)	203	6	Early increasing	0.0044512	0.0007235	0.0081789	0.0192811	203	6	Early increasing	-0.0012329	-0.0050493	0.0025834	0.526491
Very Small VLDL	Total cholesterol (mmol/l)	2107	68	Low overeating	0				2075	68	Low overeating	0
Very Small VLDL	Total cholesterol (mmol/l)	421	14	Low transient	0.0008165	-0.0032908	0.0049238	0.696725	415	14	Low transient	-0.0004204	-0.0045372	0.0036964	0.84131
Very Small VLDL	Total cholesterol (mmol/l)	373	12	Late increasing	-0.0007006	-0.004957	0.0035558	0.746923	371	12	Late increasing	-0.004599	-0.0090554	-0.0001425	0.0431137
Very Small VLDL	Total cholesterol (mmol/l)	203	6	Early increasing	0.0116305	0.005307	0.017954	0.0003155	203	6	Early increasing	0.0067113	0.0003634	0.0130591	0.0382584
Very Small VLDL	Cholesterol esters (mmol/l)	2107	68	Low overeating	0				2075	68	Low overeating	0
Very Small VLDL	Cholesterol esters (mmol/l)	421	14	Low transient	0.0002896	-0.0026253	0.0032044	0.845572	415	14	Low transient	-0.000652	-0.003566	0.002262	0.660907
Very Small VLDL	Cholesterol esters (mmol/l)	373	12	Late increasing	0.0004852	-0.0024913	0.0034618	0.749265	371	12	Late increasing	-0.0028928	-0.0059949	0.0002092	0.0675751
Very Small VLDL	Cholesterol esters (mmol/l)	203	6	Early increasing	0.0090656	0.0045824	0.0135487	7.51e-05	203	6	Early increasing	0.0048022	0.0003422	0.0092621	0.0348387
Very Small VLDL	Free cholesterol (mmol/l)	2107	68	Low overeating	0				2075	68	Low overeating	0
Very Small VLDL	Free cholesterol (mmol/l)	421	14	Low transient	0.0005162	-0.0008321	0.0018645	0.452929	415	14	Low transient	0.0002197	-0.0011338	0.0015732	0.750334
Very Small VLDL	Free cholesterol (mmol/l)	373	12	Late increasing	-0.0012273	-0.0026764	0.0002219	0.096912	371	12	Late increasing	-0.0017525	-0.0032708	-0.0002342	0.0236922
Very Small VLDL	Free cholesterol (mmol/l)	203	6	Early increasing	0.0025408	0.0004768	0.0046048	0.0158515	203	6	Early increasing	0.0018791	-0.0002275	0.0039857	0.0803883
Very Small VLDL	Total lipids (mmol/l)	2107	68	Low overeating	0				2075	68	Low overeating	0
Very Small VLDL	Total lipids (mmol/l)	421	14	Low transient	0.0042185	-0.0030427	0.0114798	0.254742	415	14	Low transient	0.0017889	-0.0054446	0.0090224	0.627774
Very Small VLDL	Total lipids (mmol/l)	373	12	Late increasing	-0.0023205	-0.0100967	0.0054556	0.558513	371	12	Late increasing	-0.0088205	-0.0169605	-0.0006804	0.0336968
Very Small VLDL	Total lipids (mmol/l)	203	6	Early increasing	0.0206225	0.0094958	0.0317491	0.0002835	203	6	Early increasing	0.0124761	0.0013198	0.0236325	0.0284047
Very Small VLDL	Particle concentration (mol/l)	2107	68	Low overeating	0				2075	68	Low overeating	0
Very Small VLDL	Particle concentration (mol/l)	421	14	Low transient	3.8e-10	-9.14e-11	8.52e-10	0.114093	415	14	Low transient	2.34e-10	-2.35e-10	7.02e-10	0.328335
Very Small VLDL	Particle concentration (mol/l)	373	12	Late increasing	-2.65e-10	-7.74e-10	2.45e-10	0.309189	371	12	Late increasing	-5.85e-10	-1.12e-09	-5.11e-11	0.0317527
Very Small VLDL	Particle concentration (mol/l)	203	6	Early increasing	1.11e-09	3.98e-10	1.83e-09	0.0023082	203	6	Early increasing	7.17e-10	-1.74e-12	1.43e-09	0.0505564
Very Small VLDL	Phospholipids (mmol/l)	2107	68	Low overeating	0				2075	68	Low overeating	0
Very Small VLDL	Phospholipids (mmol/l)	421	14	Low transient	0.001658	-0.0007765	0.0040926	0.181864	415	14	Low transient	0.0011161	-0.0013194	0.0035516	0.36898
Very Small VLDL	Phospholipids (mmol/l)	373	12	Late increasing	-0.0015865	-0.0042094	0.0010364	0.235729	371	12	Late increasing	-0.0024861	-0.0052428	0.0002706	0.0771139
Very Small VLDL	Phospholipids (mmol/l)	203	6	Early increasing	0.0057924	0.0020807	0.009504	0.0022332	203	6	Early increasing	0.0046352	0.0008512	0.0084191	0.0163723
Very Small VLDL	Triglycerides (mmol/l)	2107	68	Low overeating	0				2075	68	Low overeating	0
Very Small VLDL	Triglycerides (mmol/l)	421	14	Low transient	0.0017404	-4.02e-05	0.0035209	0.0553989	415	14	Low transient	0.0010909	-0.0006776	0.0028595	0.226563
Very Small VLDL	Triglycerides (mmol/l)	373	12	Late increasing	7.24e-06	-0.0020035	0.002018	0.994365	371	12	Late increasing	-0.0016854	-0.0037509	0.0003801	0.109722
Very Small VLDL	Triglycerides (mmol/l)	203	6	Early increasing	0.003236	0.0005876	0.0058844	0.0166459	203	6	Early increasing	0.0011768	-0.0014642	0.0038178	0.382369
Extremely large VLDL	Total cholesterol (mmol/l)	2107	68	Low overeating	0				2075	68	Low overeating	0
Extremely large VLDL	Total cholesterol (mmol/l)	421	14	Low transient	0.0001809	-8.38e-05	0.0004455	0.1803	415	14	Low transient	5.54e-05	-0.0002086	0.0003194	0.680793
Extremely large VLDL	Total cholesterol (mmol/l)	373	12	Late increasing	0.00023	-7.81e-05	0.0005381	0.143406	371	12	Late increasing	-0.0002769	-0.0005796	2.58e-05	0.0729403
Extremely large VLDL	Total cholesterol (mmol/l)	203	6	Early increasing	0.0005479	0.000155	0.0009409	0.0062921	203	6	Early increasing	-7.89e-05	-0.0004737	0.000316	0.695393
Extremely large VLDL	Cholesterol esters (mmol/l)	2107	68	Low overeating	0				2075	68	Low overeating	0
Extremely large VLDL	Cholesterol esters (mmol/l)	421	14	Low transient	0.000114	-2.65e-05	0.0002545	0.11185	415	14	Low transient	4.64e-05	-9.4e-05	0.0001868	0.516923
Extremely large VLDL	Cholesterol esters (mmol/l)	373	12	Late increasing	9.71e-05	-6.48e-05	0.0002591	0.239573	371	12	Late increasing	-0.0001736	-0.0003338	-1.33e-05	0.0338169
Extremely large VLDL	Cholesterol esters (mmol/l)	203	6	Early increasing	0.0002805	6.96e-05	0.0004915	0.0091636	203	6	Early increasing	-5.43e-05	-0.000263	0.0001544	0.610074
Extremely large VLDL	Free cholesterol (mmol/l)	2107	68	Low overeating	0				2075	68	Low overeating	0
Extremely large VLDL	Free cholesterol (mmol/l)	421	14	Low transient	6.68e-05	-6.46e-05	0.0001983	0.318933	415	14	Low transient	8.92e-06	-0.0001222	0.0001401	0.893889
Extremely large VLDL	Free cholesterol (mmol/l)	373	12	Late increasing	0.0001354	-1.87e-05	0.0002896	0.0850872	371	12	Late increasing	-0.0001007	-0.0002517	5.04e-05	0.191467
Extremely large VLDL	Free cholesterol (mmol/l)	203	6	Early increasing	0.0002673	7.23e-05	0.0004624	0.0072423	203	6	Early increasing	-2.45e-05	-0.0002245	0.0001755	0.81012
Extremely large VLDL	Total lipids (mmol/l)	2107	68	Low overeating	0				2075	68	Low overeating	0
Extremely large VLDL	Total lipids (mmol/l)	421	14	Low transient	0.0008199	-0.0007843	0.0024241	0.31636	415	14	Low transient	9.48e-05	-0.0015044	0.0016941	0.907435
Extremely large VLDL	Total lipids (mmol/l)	373	12	Late increasing	0.0016573	-0.000227	0.0035417	0.0847205	371	12	Late increasing	-0.0013231	-0.0031634	0.0005171	0.158717
Extremely large VLDL	Total lipids (mmol/l)	203	6	Early increasing	0.0033709	0.0009865	0.0057553	0.0056053	203	6	Early increasing	-0.0003136	-0.0027495	0.0021223	0.800741
Extremely large VLDL	Particle concentration (mol/l)	2107	68	Low overeating	0				2075	68	Low overeating	0
Extremely large VLDL	Particle concentration (mol/l)	421	14	Low transient	3.4e-12	-3.72e-12	1.05e-11	0.3491	415	14	Low transient	1.02e-13	-6.99e-12	7.19e-12	0.977449
Extremely large VLDL	Particle concentration (mol/l)	373	12	Late increasing	7.66e-12	-7.12e-13	1.6e-11	0.0729199	371	12	Late increasing	-5.87e-12	-1.4e-11	2.3e-12	0.158785
Extremely large VLDL	Particle concentration (mol/l)	203	6	Early increasing	1.58e-11	5.13e-12	2.65e-11	0.0037581	203	6	Early increasing	-9.38e-13	-1.18e-11	9.97e-12	0.866141
Extremely large VLDL	Phospholipids (mmol/l)	2107	68	Low overeating	0				2075	68	Low overeating	0
Extremely large VLDL	Phospholipids (mmol/l)	421	14	Low transient	9.69e-05	-9.76e-05	0.0002914	0.328831	415	14	Low transient	1.12e-05	-0.0001828	0.0002052	0.910022
Extremely large VLDL	Phospholipids (mmol/l)	373	12	Late increasing	0.0002035	-2.5e-05	0.000432	0.080836	371	12	Late increasing	-0.0001459	-0.0003698	7.79e-05	0.201257
Extremely large VLDL	Phospholipids (mmol/l)	203	6	Early increasing	0.000417	0.0001269	0.0007071	0.0048611	203	6	Early increasing	-1.48e-05	-0.0003129	0.0002833	0.922489
Extremely large VLDL	Triglycerides (mmol/l)	2107	68	Low overeating	0				2075	68	Low overeating	0
Extremely large VLDL	Triglycerides (mmol/l)	421	14	Low transient	0.0005408	-0.0006114	0.0016931	0.35748	415	14	Low transient	2.7e-05	-0.0011216	0.0011757	0.963181
Extremely large VLDL	Triglycerides (mmol/l)	373	12	Late increasing	0.0012204	-0.0001351	0.0025758	0.0776125	371	12	Late increasing	-0.0009033	-0.0022256	0.000419	0.180505
Extremely large VLDL	Triglycerides (mmol/l)	203	6	Early increasing	0.0024072	0.0006929	0.0041215	0.0059362	203	6	Early increasing	-0.0002183	-0.0019747	0.0015381	0.807499

## Sheet: S2 Undereating
Table S2: Estimated beta coefficients for difference in fasted metabolites at 16 years and their association with undereating trajectories measured 8 times between 1.3 and 9.6 years (trajectory 1: low undereating is the reference class) in the Avon Longitudinal Study of Parents and Children (ALSPAC). Metabolic markers are not standardised. Model 2 is additionally adjusted for body mass index (BMI…
Model 1, N=3,104									Model 2, N=3,064
Covariates: age at metabolites measures, sex and maternal education at birth									Covariates: age at metabolites measures, sex, maternal education at birth and BMI
Class and subclass	Metabolic trait	N	% of total	undereating trajectory	beta	lower ci	upper ci	p	N	% of total	undereating trajectory	beta	lower ci	upper ci	p
Ketone bodies	Acetoacetate (mmol/l)	790	25	Low undereating	0				781	25	Low undereating	0
Ketone bodies	Acetoacetate (mmol/l)	1169	38	Low transient	-0.0013348	-0.0036759	0.0010064	0.263703	1157	38	Low transient	-0.0015204	-0.0038934	0.0008526	0.209105
Ketone bodies	Acetoacetate (mmol/l)	599	19	Low and decreasing	-0.0026302	-0.0051829	-7.75e-05	0.0434464	591	19	Low and decreasing	-0.0027698	-0.0053764	-0.0001632	0.0372849
Ketone bodies	Acetoacetate (mmol/l)	390	13	High transient	-0.0015383	-0.0042347	0.001158	0.263371	384	13	High transient	-0.0017675	-0.0045451	0.00101	0.212222
Ketone bodies	Acetoacetate (mmol/l)	104	3	High decreasing	-0.0020743	-0.0062188	0.0020701	0.326494	101	3	High decreasing	-0.0024314	-0.0066756	0.0018127	0.261405
Ketone bodies	Acetoacetate (mmol/l)	52	2	High persistent	0.000152	-0.0046955	0.0049996	0.950967	50	2	High persistent	-0.0005104	-0.0055584	0.0045377	0.842873
Ketone bodies	Acetate (mmol/l)	790	25	Low undereating	0				781	25	Low undereating	0
Ketone bodies	Acetate (mmol/l)	1169	38	Low transient	0.0002318	-0.0006196	0.0010832	0.5935	1157	38	Low transient	0.0001897	-0.0006586	0.0010379	0.661129
Ketone bodies	Acetate (mmol/l)	599	19	Low and decreasing	-0.0004845	-0.0014546	0.0004856	0.327533	591	19	Low and decreasing	-0.0006168	-0.0015901	0.0003565	0.214107
Ketone bodies	Acetate (mmol/l)	390	13	High transient	0.0007786	-0.0003748	0.0019319	0.185726	384	13	High transient	0.0005155	-0.000642	0.0016729	0.382618
Ketone bodies	Acetate (mmol/l)	104	3	High decreasing	-0.0012934	-0.0032359	0.000649	0.191789	101	3	High decreasing	-0.0014033	-0.0033764	0.0005697	0.163249
Ketone bodies	Acetate (mmol/l)	52	2	High persistent	-0.0019051	-0.0039707	0.0001605	0.0706465	50	2	High persistent	-0.0025077	-0.0046499	-0.0003654	0.0217883
Amino acids	Alanine (mmol/l)	790	25	Low undereating	0				781	25	Low undereating	0
Amino acids	Alanine (mmol/l)	1169	38	Low transient	0.0028909	-0.0017122	0.0074939	0.218266	1157	38	Low transient	0.0031343	-0.0014872	0.0077557	0.183688
Amino acids	Alanine (mmol/l)	599	19	Low and decreasing	0.0049583	-0.0007025	0.010619	0.0860033	591	19	Low and decreasing	0.0053743	-0.0003258	0.0110744	0.0646029
Amino acids	Alanine (mmol/l)	390	13	High transient	0.0036765	-0.0026731	0.010026	0.256344	384	13	High transient	0.0042853	-0.0021319	0.0107024	0.190514
Amino acids	Alanine (mmol/l)	104	3	High decreasing	0.0094207	-0.0010245	0.019866	0.0770899	101	3	High decreasing	0.0101564	-0.0004494	0.0207622	0.0605238
Amino acids	Alanine (mmol/l)	52	2	High persistent	-0.0058361	-0.0196675	0.0079952	0.408116	50	2	High persistent	-0.0039218	-0.0177456	0.009902	0.578073
Fluid balance	Albumin (signal area)	790	25	Low undereating	0				781	25	Low undereating	0
Fluid balance	Albumin (signal area)	1169	38	Low transient	0.0001108	-0.0002349	0.0004565	0.52972	1157	38	Low transient	0.0001229	-0.0002256	0.0004714	0.489401
Fluid balance	Albumin (signal area)	599	19	Low and decreasing	-0.0002219	-0.0006436	0.0001998	0.302323	591	19	Low and decreasing	-0.0002279	-0.0006539	0.0001981	0.294229
Fluid balance	Albumin (signal area)	390	13	High transient	0.0002888	-0.0001639	0.0007416	0.211066	384	13	High transient	0.0002383	-0.000218	0.0006947	0.305904
Fluid balance	Albumin (signal area)	104	3	High decreasing	0.0002583	-0.000482	0.0009986	0.493954	101	3	High decreasing	0.0002259	-0.0005338	0.0009856	0.559887
Fluid balance	Albumin (signal area)	52	2	High persistent	0.0003842	-0.0007889	0.0015574	0.520815	50	2	High persistent	0.0001789	-0.0009966	0.0013545	0.765362
Apolipoproteins	Apolipoprotein A-I (g/l)	790	25	Low undereating	0				781	25	Low undereating	0
Apolipoproteins	Apolipoprotein A-I (g/l)	1169	38	Low transient	0.0022233	-0.0081027	0.0125494	0.67293	1157	38	Low transient	0.0009559	-0.0092153	0.011127	0.853817
Apolipoproteins	Apolipoprotein A-I (g/l)	599	19	Low and decreasing	0.0041035	-0.0085352	0.0167423	0.524429	591	19	Low and decreasing	0.0014853	-0.0110807	0.0140513	0.816737
Apolipoproteins	Apolipoprotein A-I (g/l)	390	13	High transient	0.0028798	-0.0118347	0.0175942	0.701202	384	13	High transient	-0.0007985	-0.0155103	0.0139134	0.915258
Apolipoproteins	Apolipoprotein A-I (g/l)	104	3	High decreasing	0.0060913	-0.0144839	0.0266665	0.561637	101	3	High decreasing	0.0004458	-0.0199464	0.020838	0.965812
Apolipoproteins	Apolipoprotein A-I (g/l)	52	2	High persistent	0.0126113	-0.0150961	0.0403187	0.372223	50	2	High persistent	0.0021167	-0.0264432	0.0306767	0.884467
Apolipoproteins	Apolipoprotein B (g/l)	790	25	Low undereating	0				781	25	Low undereating	0
Apolipoproteins	Apolipoprotein B (g/l)	1169	38	Low transient	0.0091255	-0.0015558	0.0198069	0.0940095	1157	38	Low transient	0.0110421	0.0005291	0.0215551	0.0395378
Apolipoproteins	Apolipoprotein B (g/l)	599	19	Low and decreasing	0.007752	-0.0052249	0.0207288	0.241576	591	19	Low and decreasing	0.0106545	-0.002171	0.02348	0.103449
Apolipoproteins	Apolipoprotein B (g/l)	390	13	High transient	-0.0003484	-0.0146662	0.0139694	0.96195	384	13	High transient	0.0039357	-0.0101921	0.0180636	0.584955
Apolipoproteins	Apolipoprotein B (g/l)	104	3	High decreasing	0.0048644	-0.0180206	0.0277495	0.676874	101	3	High decreasing	0.0060998	-0.016594	0.0287936	0.598218
Apolipoproteins	Apolipoprotein B (g/l)	52	2	High persistent	-0.0065702	-0.0352859	0.0221454	0.653735	50	2	High persistent	0.0067027	-0.0225291	0.0359344	0.653041
Ketone bodies	Beta-hydroxybutyrate (mmol/l)	790	25	Low undereating	0				781	25	Low undereating	0
Ketone bodies	Beta-hydroxybutyrate (mmol/l)	1169	38	Low transient	-0.0030096	-0.0105913	0.0045721	0.436437	1157	38	Low transient	-0.0039023	-0.0115351	0.0037306	0.316221
Ketone bodies	Beta-hydroxybutyrate (mmol/l)	599	19	Low and decreasing	-0.0013179	-0.0102672	0.0076315	0.772806	591	19	Low and decreasing	-0.002068	-0.0111814	0.0070453	0.656392
Ketone bodies	Beta-hydroxybutyrate (mmol/l)	390	13	High transient	-0.0025136	-0.0126748	0.0076476	0.627684	384	13	High transient	-0.0034761	-0.0138365	0.0068844	0.51068
Ketone bodies	Beta-hydroxybutyrate (mmol/l)	104	3	High decreasing	0.0003142	-0.0147197	0.0153481	0.967319	101	3	High decreasing	0.0002796	-0.0151235	0.0156827	0.971609
Ketone bodies	Beta-hydroxybutyrate (mmol/l)	52	2	High persistent	0.0051115	-0.0126583	0.0228812	0.572793	50	2	High persistent	0.0037049	-0.014718	0.0221278	0.693381
Glycolysis related metabolites	Citrate (mmol/l)	790	25	Low undereating	0				781	25	Low undereating	0
Glycolysis related metabolites	Citrate (mmol/l)	1169	38	Low transient	-0.0006104	-0.0026277	0.001407	0.553057	1157	38	Low transient	-0.0010666	-0.0030265	0.0008934	0.28605
Glycolysis related metabolites	Citrate (mmol/l)	599	19	Low and decreasing	0.0013439	-0.00108	0.0037679	0.277066	591	19	Low and decreasing	0.0006979	-0.0016706	0.0030664	0.563477
Glycolysis related metabolites	Citrate (mmol/l)	390	13	High transient	-0.0014474	-0.0041423	0.0012475	0.29239	384	13	High transient	-0.0024339	-0.0050613	0.0001935	0.0694211
Glycolysis related metabolites	Citrate (mmol/l)	104	3	High decreasing	-0.0018504	-0.0064996	0.0027988	0.43523	101	3	High decreasing	-0.0030255	-0.0076268	0.0015758	0.197412
Glycolysis related metabolites	Citrate (mmol/l)	52	2	High persistent	0.0079906	0.0013081	0.014673	0.0191123	50	2	High persistent	0.0054312	-0.001198	0.0120604	0.108286
Fatty acids	Conjugated linoleic acid (mmol/l)	790	25	Low undereating	0				781	25	Low undereating	0
Fatty acids	Conjugated linoleic acid (mmol/l)	1169	38	Low transient	0.0013497	-0.0004574	0.0031568	0.143177	1157	38	Low transient	0.0012603	-0.0005501	0.0030707	0.172353
Fatty acids	Conjugated linoleic acid (mmol/l)	599	19	Low and decreasing	0.0014531	-0.0007337	0.0036398	0.192708	591	19	Low and decreasing	0.0015681	-0.0006506	0.0037868	0.165902
Fatty acids	Conjugated linoleic acid (mmol/l)	390	13	High transient	0.001359	-0.0010755	0.0037936	0.273803	384	13	High transient	0.0015137	-0.0009635	0.0039909	0.230964
Fatty acids	Conjugated linoleic acid (mmol/l)	104	3	High decreasing	-0.0005421	-0.0041276	0.0030435	0.766929	101	3	High decreasing	-0.0005153	-0.0041934	0.0031628	0.783579
Fatty acids	Conjugated linoleic acid (mmol/l)	52	2	High persistent	0.0015628	-0.0042277	0.0073533	0.596723	50	2	High persistent	0.0022029	-0.0037969	0.0082028	0.471636
Fluid balance	Creatinine (mmol/l)	790	25	Low undereating	0				781	25	Low undereating	0
Fluid balance	Creatinine (mmol/l)	1169	38	Low transient	5.15e-06	-0.0007747	0.000785	0.989667	1157	38	Low transient	0.0001056	-0.0006723	0.0008834	0.790175
Fluid balance	Creatinine (mmol/l)	599	19	Low and decreasing	-0.00024	-0.0011903	0.0007104	0.620547	591	19	Low and decreasing	-5.87e-05	-0.0010036	0.0008863	0.903135
Fluid balance	Creatinine (mmol/l)	390	13	High transient	0.0007042	-0.0003281	0.0017366	0.181145	384	13	High transient	0.0009413	-9.09e-05	0.0019735	0.0738543
Fluid balance	Creatinine (mmol/l)	104	3	High decreasing	-1.94e-05	-0.0018067	0.0017678	0.983002	101	3	High decreasing	0.0001806	-0.001601	0.0019621	0.842499
Fluid balance	Creatinine (mmol/l)	52	2	High persistent	0.0001758	-0.0023053	0.0026569	0.889501	50	2	High persistent	0.0007531	-0.0016608	0.003167	0.540792
Glycerides and phospholipids	Diacylglycerol (mmol/l)	790	25	Low undereating	0				781	25	Low undereating	0
Glycerides and phospholipids	Diacylglycerol (mmol/l)	1169	38	Low transient	0.0007829	7.69e-06	0.0015582	0.0477726	1157	38	Low transient	0.0009384	0.0001704	0.0017064	0.0166441
Glycerides and phospholipids	Diacylglycerol (mmol/l)	599	19	Low and decreasing	0.0003755	-0.0005529	0.0013039	0.427855	591	19	Low and decreasing	0.0006503	-0.0002722	0.0015727	0.167001
Glycerides and phospholipids	Diacylglycerol (mmol/l)	390	13	High transient	0.0003877	-0.000596	0.0013714	0.439695	384	13	High transient	0.0007348	-0.0002455	0.0017151	0.141745
Glycerides and phospholipids	Diacylglycerol (mmol/l)	104	3	High decreasing	0.0011417	-0.0006149	0.0028982	0.20262	101	3	High decreasing	0.0014405	-0.0003284	0.0032094	0.110437
Glycerides and phospholipids	Diacylglycerol (mmol/l)	52	2	High persistent	-0.0018341	-0.0034115	-0.0002567	0.0226844	50	2	High persistent	-0.0007589	-0.0023481	0.0008303	0.349162
Fatty acids	Docosahexaenoic acid (mmol/l)	790	25	Low undereating	0				781	25	Low undereating	0
Fatty acids	Docosahexaenoic acid (mmol/l)	1169	38	Low transient	0.0015388	-0.001022	0.0040996	0.238812	1157	38	Low transient	0.001458	-0.0011078	0.0040238	0.265302
Fatty acids	Docosahexaenoic acid (mmol/l)	599	19	Low and decreasing	-0.0014179	-0.0046321	0.0017963	0.38714	591	19	Low and decreasing	-0.0014208	-0.0046573	0.0018157	0.389437
Fatty acids	Docosahexaenoic acid (mmol/l)	390	13	High transient	0.0015611	-0.0019438	0.005066	0.38256	384	13	High transient	0.0017015	-0.0018388	0.0052419	0.346089
Fatty acids	Docosahexaenoic acid (mmol/l)	104	3	High decreasing	-0.0006219	-0.0058719	0.0046281	0.816337	101	3	High decreasing	-0.0010169	-0.0062967	0.0042629	0.705718
Fatty acids	Docosahexaenoic acid (mmol/l)	52	2	High persistent	-0.0051141	-0.0124626	0.0022343	0.17249	50	2	High persistent	-0.0044921	-0.0121071	0.0031228	0.247501
Cholesterol	Esterified cholesterol (mmol/l)	790	25	Low undereating	0				781	25	Low undereating	0
Cholesterol	Esterified cholesterol (mmol/l)	1169	38	Low transient	0.0281153	-0.0105463	0.066777	0.154006	1157	38	Low transient	0.0289102	-0.0099136	0.0677339	0.144374
Cholesterol	Esterified cholesterol (mmol/l)	599	19	Low and decreasing	0.0309003	-0.0160019	0.0778024	0.196531	591	19	Low and decreasing	0.0290307	-0.0181271	0.0761885	0.227508
Cholesterol	Esterified cholesterol (mmol/l)	390	13	High transient	-0.001233	-0.0545192	0.0520532	0.963816	384	13	High transient	-0.0015674	-0.0554481	0.0523134	0.954518
Cholesterol	Esterified cholesterol (mmol/l)	104	3	High decreasing	0.0389025	-0.0366735	0.114478	0.31292	101	3	High decreasing	0.0238515	-0.0505994	0.0983023	0.52995
Cholesterol	Esterified cholesterol (mmol/l)	52	2	High persistent	0.0167608	-0.0903381	0.12386	0.758977	50	2	High persistent	0.0147906	-0.096123	0.125704	0.793748
Fatty acids	Fatty acid chain length	790	25	Low undereating	0				781	25	Low undereating	0
Fatty acids	Fatty acid chain length	1169	38	Low transient	0.0104059	-0.0261763	0.0469881	0.577065	1157	38	Low transient	0.011645	-0.0254021	0.0486921	0.53773
Fatty acids	Fatty acid chain length	599	19	Low and decreasing	-0.0102041	-0.0533924	0.0329843	0.643211	591	19	Low and decreasing	-0.0042537	-0.0476704	0.039163	0.847676
Fatty acids	Fatty acid chain length	390	13	High transient	0.029023	-0.0212574	0.0793034	0.257815	384	13	High transient	0.0354582	-0.0157002	0.0866165	0.174246
Fatty acids	Fatty acid chain length	104	3	High decreasing	8.4e-05	-0.0798964	0.0800644	0.998356	101	3	High decreasing	0.0175153	-0.0622412	0.0972718	0.66679
Fatty acids	Fatty acid chain length	52	2	High persistent	0.0386047	-0.0937914	0.171001	0.567553	50	2	High persistent	0.06454	-0.071845	0.200925	0.353553
Fatty acids	n-3 fatty acids (mmol/l)	790	25	Low undereating	0				781	25	Low undereating	0
Fatty acids	n-3 fatty acids (mmol/l)	1169	38	Low transient	4.96e-05	-0.0062473	0.0063466	0.987667	1157	38	Low transient	0.0003657	-0.0059492	0.0066806	0.909602
Fatty acids	n-3 fatty acids (mmol/l)	599	19	Low and decreasing	-0.0079572	-0.0155124	-0.0004021	0.038997	591	19	Low and decreasing	-0.0075979	-0.0151882	-7.65e-06	0.0497696
Fatty acids	n-3 fatty acids (mmol/l)	390	13	High transient	-0.0006097	-0.0092108	0.0079915	0.889472	384	13	High transient	8.34e-05	-0.0085716	0.0087384	0.984923
Fatty acids	n-3 fatty acids (mmol/l)	104	3	High decreasing	-0.0069108	-0.0195028	0.0056811	0.281963	101	3	High decreasing	-0.0080988	-0.0207103	0.0045127	0.208074
Fatty acids	n-3 fatty acids (mmol/l)	52	2	High persistent	-0.0238749	-0.0405088	-0.0072411	0.0049195	50	2	High persistent	-0.0205483	-0.0376723	-0.0034243	0.018694
Fatty acids	n-6 fatty acids (mmol/l)	790	25	Low undereating	0				781	25	Low undereating	0
Fatty acids	n-6 fatty acids (mmol/l)	1169	38	Low transient	0.0273135	-0.0134643	0.0680913	0.189172	1157	38	Low transient	0.0281025	-0.0127618	0.0689668	0.177628
Fatty acids	n-6 fatty acids (mmol/l)	599	19	Low and decreasing	0.0260488	-0.0238888	0.0759863	0.306497	591	19	Low and decreasing	0.0243156	-0.0258223	0.0744535	0.341726
Fatty acids	n-6 fatty acids (mmol/l)	390	13	High transient	0.0134225	-0.0437008	0.0705457	0.645032	384	13	High transient	0.0140722	-0.0436661	0.0718105	0.63277
Fatty acids	n-6 fatty acids (mmol/l)	104	3	High decreasing	0.028946	-0.051978	0.10987	0.483143	101	3	High decreasing	0.0166315	-0.0641995	0.0974624	0.686657
Fatty acids	n-6 fatty acids (mmol/l)	52	2	High persistent	-0.0099304	-0.113755	0.0938943	0.851253	50	2	High persistent	-0.0014834	-0.109336	0.106369	0.978487
Cholesterol	Free cholesterol (mmol/l)	790	25	Low undereating	0				781	25	Low undereating	0
Cholesterol	Free cholesterol (mmol/l)	1169	38	Low transient	0.0106984	-0.0060196	0.0274164	0.209669	1157	38	Low transient	0.0107207	-0.0060784	0.0275199	0.210926
Cholesterol	Free cholesterol (mmol/l)	599	19	Low and decreasing	0.0115599	-0.0090306	0.0321504	0.271072	591	19	Low and decreasing	0.0107439	-0.0099771	0.0314649	0.309402
Cholesterol	Free cholesterol (mmol/l)	390	13	High transient	-0.0033307	-0.0262727	0.0196113	0.775925	384	13	High transient	-0.0036571	-0.0268805	0.0195663	0.757519
Cholesterol	Free cholesterol (mmol/l)	104	3	High decreasing	0.0039823	-0.0286049	0.0365695	0.810648	101	3	High decreasing	-0.0017822	-0.0343828	0.0308185	0.914647
Cholesterol	Free cholesterol (mmol/l)	52	2	High persistent	0.0015281	-0.047703	0.0507591	0.951476	50	2	High persistent	0.0028749	-0.0482862	0.054036	0.912275
Glycolysis related metabolites	Glucose (mmol/l)	790	25	Low undereating	0				781	25	Low undereating	0
Glycolysis related metabolites	Glucose (mmol/l)	1169	38	Low transient	0.0215836	-0.007328	0.0504953	0.143361	1157	38	Low transient	0.0211891	-0.0076728	0.0500509	0.150115
Glycolysis related metabolites	Glucose (mmol/l)	599	19	Low and decreasing	0.000149	-0.0344863	0.0347843	0.993272	591	19	Low and decreasing	0.0035118	-0.0312094	0.038233	0.842812
Glycolysis related metabolites	Glucose (mmol/l)	390	13	High transient	0.0136415	-0.0257316	0.0530145	0.49698	384	13	High transient	0.0212274	-0.0181332	0.060588	0.290394
Glycolysis related metabolites	Glucose (mmol/l)	104	3	High decreasing	-0.0156088	-0.0883149	0.0570972	0.67383	101	3	High decreasing	-0.013894	-0.087929	0.060141	0.712922
Glycolysis related metabolites	Glucose (mmol/l)	52	2	High persistent	0.0194904	-0.0739659	0.112947	0.682632	50	2	High persistent	0.0346591	-0.063245	0.132563	0.487658
Amino acids	Glutamine (mmol/l)	790	25	Low undereating	0				781	25	Low undereating	0
Amino acids	Glutamine (mmol/l)	1169	38	Low transient	0.0016619	-0.0035314	0.0068552	0.530405	1157	38	Low transient	0.0011172	-0.0040566	0.0062911	0.672039
Amino acids	Glutamine (mmol/l)	599	19	Low and decreasing	0.0002749	-0.0057512	0.006301	0.92874	591	19	Low and decreasing	-0.0001997	-0.0062202	0.0058208	0.948155
Amino acids	Glutamine (mmol/l)	390	13	High transient	0.0044635	-0.0024941	0.011421	0.208537	384	13	High transient	0.0035511	-0.0034647	0.0105668	0.32106
Amino acids	Glutamine (mmol/l)	104	3	High decreasing	0.0059174	-0.0065023	0.0183372	0.350276	101	3	High decreasing	0.0041919	-0.0084551	0.0168389	0.515812
Amino acids	Glutamine (mmol/l)	52	2	High persistent	0.0309132	0.015771	0.0460554	6.4e-05	50	2	High persistent	0.0286581	0.0128977	0.0444185	0.000369
Inflammation	Glycoprotein acetyls (mmol/l)	790	25	Low undereating	0				781	25	Low undereating	0
Inflammation	Glycoprotein acetyls (mmol/l)	1169	38	Low transient	0.0074457	-0.0039724	0.0188638	0.201138	1157	38	Low transient	0.0104821	-0.000352	0.0213162	0.0579176
Inflammation	Glycoprotein acetyls (mmol/l)	599	19	Low and decreasing	0.0036488	-0.0098779	0.0171755	0.596906	591	19	Low and decreasing	0.0092096	-0.0037159	0.0221352	0.162498
Inflammation	Glycoprotein acetyls (mmol/l)	390	13	High transient	0.0050773	-0.0101905	0.0203451	0.514422	384	13	High transient	0.0138816	-0.000728	0.0284912	0.0625523
Inflammation	Glycoprotein acetyls (mmol/l)	104	3	High decreasing	0.0051019	-0.0168721	0.0270759	0.648967	101	3	High decreasing	0.0117828	-0.0097516	0.0333171	0.283426
Inflammation	Glycoprotein acetyls (mmol/l)	52	2	High persistent	-0.0070536	-0.0372117	0.0231044	0.646557	50	2	High persistent	0.0157853	-0.0141065	0.0456772	0.30055
Cholesterol	HDL2 cholesterol (mmol/l)	790	25	Low undereating	0				781	25	Low undereating	0
Cholesterol	HDL2 cholesterol (mmol/l)	1169	38	Low transient	-0.0018635	-0.0143279	0.0106009	0.769431	1157	38	Low transient	-0.004528	-0.0165212	0.0074653	0.459198
Cholesterol	HDL2 cholesterol (mmol/l)	599	19	Low and decreasing	0.0020016	-0.0127711	0.0167743	0.790512	591	19	Low and decreasing	-0.0029244	-0.0173358	0.011487	0.690746
Cholesterol	HDL2 cholesterol (mmol/l)	390	13	High transient	0.0028149	-0.0142085	0.0198382	0.745799	384	13	High transient	-0.0041234	-0.020785	0.0125382	0.627539
Cholesterol	HDL2 cholesterol (mmol/l)	104	3	High decreasing	0.0049929	-0.0202402	0.0302259	0.698066	101	3	High decreasing	-0.0029147	-0.0273147	0.0214853	0.814828
Cholesterol	HDL2 cholesterol (mmol/l)	52	2	High persistent	0.020369	-0.0144225	0.0551605	0.251087	50	2	High persistent	0.0001227	-0.0353526	0.035598	0.994591
Cholesterol	HDL3 cholesterol (mmol/l)	790	25	Low undereating	0				781	25	Low undereating	0
Cholesterol	HDL3 cholesterol (mmol/l)	1169	38	Low transient	0.0007646	-0.0060327	0.0075619	0.825445	1157	38	Low transient	-0.0002225	-0.0068773	0.0064324	0.947747
Cholesterol	HDL3 cholesterol (mmol/l)	599	19	Low and decreasing	0.0016122	-0.0066603	0.0098847	0.7024	591	19	Low and decreasing	-0.0003166	-0.0084845	0.0078513	0.939426
Cholesterol	HDL3 cholesterol (mmol/l)	390	13	High transient	0.0010904	-0.008485	0.0106658	0.82334	384	13	High transient	-0.0015544	-0.0110668	0.0079579	0.74868
Cholesterol	HDL3 cholesterol (mmol/l)	104	3	High decreasing	0.0041014	-0.0095859	0.0177887	0.556889	101	3	High decreasing	7.49e-05	-0.0134408	0.0135906	0.991331
Cholesterol	HDL3 cholesterol (mmol/l)	52	2	High persistent	0.008735	-0.0098099	0.0272799	0.355798	50	2	High persistent	0.0007911	-0.0181635	0.0197457	0.934783
Cholesterol	HDL cholesterol (mmol/l)	790	25	Low undereating	0				781	25	Low undereating	0
Cholesterol	HDL cholesterol (mmol/l)	1169	38	Low transient	-0.0010975	-0.0199935	0.0177984	0.909338	1157	38	Low transient	-0.004748	-0.0230238	0.0135279	0.610518
Cholesterol	HDL cholesterol (mmol/l)	599	19	Low and decreasing	0.0036243	-0.0189677	0.0262163	0.753124	591	19	Low and decreasing	-0.0032295	-0.0253484	0.0188894	0.774682
Cholesterol	HDL cholesterol (mmol/l)	390	13	High transient	0.0039122	-0.0222045	0.0300289	0.768999	384	13	High transient	-0.0056745	-0.0313618	0.0200128	0.664943
Cholesterol	HDL cholesterol (mmol/l)	104	3	High decreasing	0.0090573	-0.0288305	0.0469451	0.639299	101	3	High decreasing	-0.0028735	-0.039717	0.03397	0.878468
Cholesterol	HDL cholesterol (mmol/l)	52	2	High persistent	0.0291653	-0.0233682	0.0816989	0.276437	50	2	High persistent	0.0009727	-0.052632	0.0545774	0.971619
Lipoprotein particle size	HDL particle size (nm)	790	25	Low undereating	0				781	25	Low undereating	0
Lipoprotein particle size	HDL particle size (nm)	1169	38	Low transient	-0.0008056	-0.0151793	0.0135682	0.912506	1157	38	Low transient	-0.0038314	-0.0174945	0.0098316	0.582473
Lipoprotein particle size	HDL particle size (nm)	599	19	Low and decreasing	-0.0017095	-0.0185712	0.0151522	0.842445	591	19	Low and decreasing	-0.0077663	-0.0239736	0.0084411	0.347522
Lipoprotein particle size	HDL particle size (nm)	390	13	High transient	0.0016426	-0.0174162	0.0207015	0.865814	384	13	High transient	-0.0075145	-0.0257802	0.0107513	0.419936
Lipoprotein particle size	HDL particle size (nm)	104	3	High decreasing	0.0043643	-0.025876	0.0346046	0.777215	101	3	High decreasing	-0.0079267	-0.036433	0.0205795	0.585639
Lipoprotein particle size	HDL particle size (nm)	52	2	High persistent	0.0045764	-0.0350702	0.044223	0.820963	50	2	High persistent	-0.0232083	-0.063082	0.0166654	0.253859
Glycerides and phospholipids	HDL triglycerides (mmol/l)	790	25	Low undereating	0				781	25	Low undereating	0
Glycerides and phospholipids	HDL triglycerides (mmol/l)	1169	38	Low transient	0.0011714	-0.0004723	0.0028151	0.16241	1157	38	Low transient	0.0014263	-0.0002007	0.0030533	0.085741
Glycerides and phospholipids	HDL triglycerides (mmol/l)	599	19	Low and decreasing	0.0014965	-0.0006069	0.0035998	0.163111	591	19	Low and decreasing	0.0019662	-0.0001228	0.0040551	0.0650619
Glycerides and phospholipids	HDL triglycerides (mmol/l)	390	13	High transient	0.0003995	-0.0019212	0.0027201	0.735759	384	13	High transient	0.0010811	-0.001244	0.0034062	0.361995
Glycerides and phospholipids	HDL triglycerides (mmol/l)	104	3	High decreasing	-0.0005341	-0.0042147	0.0031464	0.776007	101	3	High decreasing	-9.08e-05	-0.003787	0.0036055	0.961602
Glycerides and phospholipids	HDL triglycerides (mmol/l)	52	2	High persistent	-0.0003543	-0.0040039	0.0032954	0.849072	50	2	High persistent	0.0015537	-0.0021886	0.005296	0.415672
Amino acids	Histidine (mmol/l)	790	25	Low undereating	0				781	25	Low undereating	0
Amino acids	Histidine (mmol/l)	1169	38	Low transient	8.55e-05	-0.0007753	0.0009463	0.845591	1157	38	Low transient	3.11e-05	-0.0008336	0.0008958	0.943801
Amino acids	Histidine (mmol/l)	599	19	Low and decreasing	-9.45e-05	-0.0010781	0.0008892	0.850671	591	19	Low and decreasing	-0.0001145	-0.001105	0.000876	0.820674
Amino acids	Histidine (mmol/l)	390	13	High transient	0.0004262	-0.0007012	0.0015536	0.458649	384	13	High transient	0.0003502	-0.0007828	0.0014831	0.544555
Amino acids	Histidine (mmol/l)	104	3	High decreasing	0.0002233	-0.0017401	0.0021867	0.82352	101	3	High decreasing	0.0004701	-0.001521	0.0024612	0.643449
Amino acids	Histidine (mmol/l)	52	2	High persistent	-0.0005861	-0.0030809	0.0019087	0.645077	50	2	High persistent	-0.0004921	-0.003049	0.0020648	0.705924
IDL	Total cholesterol (mmol/l)	790	25	Low undereating	0				781	25	Low undereating	0
IDL	Total cholesterol (mmol/l)	1169	38	Low transient	0.0082255	-0.0026273	0.0190783	0.137364	1157	38	Low transient	0.0087046	-0.0022025	0.0196117	0.117731
IDL	Total cholesterol (mmol/l)	599	19	Low and decreasing	0.0071663	-0.0056513	0.0199839	0.273058	591	19	Low and decreasing	0.0070033	-0.0058633	0.01987	0.28595
IDL	Total cholesterol (mmol/l)	390	13	High transient	-0.001907	-0.0166198	0.0128058	0.799405	384	13	High transient	-0.0012708	-0.016159	0.0136175	0.867099
IDL	Total cholesterol (mmol/l)	104	3	High decreasing	0.0086806	-0.0128383	0.0301995	0.429033	101	3	High decreasing	0.0048132	-0.0164302	0.0260566	0.656889
IDL	Total cholesterol (mmol/l)	52	2	High persistent	-0.000231	-0.033552	0.0330899	0.989154	50	2	High persistent	0.0008395	-0.033482	0.0351611	0.96175
IDL	Cholesterol esters (mmol/l)	790	25	Low undereating	0				781	25	Low undereating	0
IDL	Cholesterol esters (mmol/l)	1169	38	Low transient	0.0060889	-0.0016416	0.0138193	0.122605	1157	38	Low transient	0.0066004	-0.0011622	0.0143629	0.095579
IDL	Cholesterol esters (mmol/l)	599	19	Low and decreasing	0.0044471	-0.0046535	0.0135476	0.338073	591	19	Low and decreasing	0.0046658	-0.0044637	0.0137953	0.316386
IDL	Cholesterol esters (mmol/l)	390	13	High transient	-0.0014603	-0.0119377	0.0090171	0.784655	384	13	High transient	-0.0004804	-0.0110638	0.0101029	0.92908
IDL	Cholesterol esters (mmol/l)	104	3	High decreasing	0.0067124	-0.0088195	0.0222443	0.396855	101	3	High decreasing	0.0044178	-0.0109272	0.0197628	0.57246
IDL	Cholesterol esters (mmol/l)	52	2	High persistent	-0.0003569	-0.0241672	0.0234534	0.976554	50	2	High persistent	0.0016704	-0.0227609	0.0261017	0.893366
IDL	Free cholesterol (mmol/l)	790	25	Low undereating	0				781	25	Low undereating	0
IDL	Free cholesterol (mmol/l)	1169	38	Low transient	0.0021278	-0.0011251	0.0053808	0.19974	1157	38	Low transient	0.0020959	-0.001167	0.0053588	0.207961
IDL	Free cholesterol (mmol/l)	599	19	Low and decreasing	0.0027273	-0.0011473	0.0066019	0.167644	591	19	Low and decreasing	0.002346	-0.0015427	0.0062347	0.236944
IDL	Free cholesterol (mmol/l)	390	13	High transient	-0.0004756	-0.0048893	0.0039381	0.832692	384	13	High transient	-0.0008195	-0.0052837	0.0036448	0.718928
IDL	Free cholesterol (mmol/l)	104	3	High decreasing	0.0019671	-0.0043505	0.0082847	0.541571	101	3	High decreasing	0.0003944	-0.0058023	0.006591	0.900698
IDL	Free cholesterol (mmol/l)	52	2	High persistent	0.0001116	-0.0096678	0.009891	0.982151	50	2	High persistent	-0.0008441	-0.010999	0.0093107	0.870539
IDL	Total lipids (mmol/l)	790	25	Low undereating	0				781	25	Low undereating	0
IDL	Total lipids (mmol/l)	1169	38	Low transient	0.0120475	-0.0038871	0.0279821	0.138327	1157	38	Low transient	0.0125495	-0.0034431	0.0285422	0.124005
IDL	Total lipids (mmol/l)	599	19	Low and decreasing	0.014192	-0.0049824	0.0333664	0.146815	591	19	Low and decreasing	0.0136001	-0.0056231	0.0328234	0.165484
IDL	Total lipids (mmol/l)	390	13	High transient	-0.0022949	-0.0239564	0.0193666	0.835459	384	13	High transient	-0.0020554	-0.0239493	0.0198384	0.853966
IDL	Total lipids (mmol/l)	104	3	High decreasing	0.0101812	-0.0211496	0.0415121	0.524071	101	3	High decreasing	0.0041388	-0.0268025	0.03508	0.793128
IDL	Total lipids (mmol/l)	52	2	High persistent	0.0013939	-0.0465982	0.049386	0.95459	50	2	High persistent	0.0020132	-0.0476341	0.0516605	0.936634
IDL	Particle concentration (mol/l)	790	25	Low undereating	0				781	25	Low undereating	0
IDL	Particle concentration (mol/l)	1169	38	Low transient	8.76e-10	-3.36e-10	2.09e-09	0.156413	1157	38	Low transient	9.06e-10	-3.08e-10	2.12e-09	0.143489
IDL	Particle concentration (mol/l)	599	19	Low and decreasing	1.19e-09	-2.91e-10	2.68e-09	0.114883	591	19	Low and decreasing	1.14e-09	-3.52e-10	2.63e-09	0.134377
IDL	Particle concentration (mol/l)	390	13	High transient	-1.3e-10	-1.78e-09	1.53e-09	0.877715	384	13	High transient	-1.68e-10	-1.84e-09	1.5e-09	0.843474
IDL	Particle concentration (mol/l)	104	3	High decreasing	4.93e-10	-1.84e-09	2.82e-09	0.678503	101	3	High decreasing	1.5e-11	-2.28e-09	2.31e-09	0.98982
IDL	Particle concentration (mol/l)	52	2	High persistent	-6.59e-11	-3.65e-09	3.52e-09	0.971278	50	2	High persistent	-1.11e-10	-3.83e-09	3.61e-09	0.953297
IDL	Phospholipids (mmol/l)	790	25	Low undereating	0				781	25	Low undereating	0
IDL	Phospholipids (mmol/l)	1169	38	Low transient	0.0027899	-0.0012997	0.0068795	0.181123	1157	38	Low transient	0.0028278	-0.001272	0.0069276	0.17635
IDL	Phospholipids (mmol/l)	599	19	Low and decreasing	0.0039613	-0.0010074	0.0089299	0.118112	591	19	Low and decreasing	0.0036699	-0.0013166	0.0086564	0.149111
IDL	Phospholipids (mmol/l)	390	13	High transient	-0.0005128	-0.0061346	0.005109	0.858062	384	13	High transient	-0.000788	-0.0064544	0.0048784	0.78513
IDL	Phospholipids (mmol/l)	104	3	High decreasing	0.001836	-0.0059583	0.0096304	0.644207	101	3	High decreasing	8.22e-05	-0.0075804	0.0077449	0.983211
IDL	Phospholipids (mmol/l)	52	2	High persistent	7.44e-05	-0.0120921	0.012241	0.990431	50	2	High persistent	-0.000416	-0.0130407	0.0122087	0.948489
IDL	Triglycerides (mmol/l)	790	25	Low undereating	0				781	25	Low undereating	0
IDL	Triglycerides (mmol/l)	1169	38	Low transient	0.0010917	-0.0006018	0.0027852	0.206354	1157	38	Low transient	0.0010774	-0.0006101	0.002765	0.210721
IDL	Triglycerides (mmol/l)	599	19	Low and decreasing	0.0030776	0.0007598	0.0053954	0.0092734	591	19	Low and decreasing	0.0029415	0.0006289	0.0052541	0.0126855
IDL	Triglycerides (mmol/l)	390	13	High transient	0.0002035	-0.0022049	0.0026119	0.868418	384	13	High transient	8.49e-05	-0.002331	0.0025008	0.945088
IDL	Triglycerides (mmol/l)	104	3	High decreasing	-0.0002968	-0.0036058	0.0030121	0.860398	101	3	High decreasing	-0.0007082	-0.0039968	0.0025804	0.67288
IDL	Triglycerides (mmol/l)	52	2	High persistent	0.0016436	-0.0025819	0.0058691	0.445722	50	2	High persistent	0.0016921	-0.0026473	0.0060316	0.444585
Branched-chain amino acids	Isoleucine (mmol/l)	790	25	Low undereating	0				781	25	Low undereating	0
Branched-chain amino acids	Isoleucine (mmol/l)	1169	38	Low transient	0.0003413	-0.0006404	0.0013231	0.495484	1157	38	Low transient	0.0004986	-0.0004592	0.0014564	0.307473
Branched-chain amino acids	Isoleucine (mmol/l)	599	19	Low and decreasing	-0.0004938	-0.001645	0.0006575	0.40044	591	19	Low and decreasing	-0.0001731	-0.0013133	0.0009672	0.766028
Branched-chain amino acids	Isoleucine (mmol/l)	390	13	High transient	0.0005575	-0.0008024	0.0019174	0.421559	384	13	High transient	0.0010196	-0.0003237	0.0023629	0.136779
Branched-chain amino acids	Isoleucine (mmol/l)	104	3	High decreasing	0.0015407	-0.0004477	0.0035292	0.128805	101	3	High decreasing	0.0019364	-2.48e-05	0.0038976	0.0529655
Branched-chain amino acids	Isoleucine (mmol/l)	52	2	High persistent	-0.0007847	-0.0035399	0.0019705	0.576594	50	2	High persistent	0.0005192	-0.0022923	0.0033306	0.717313
Fatty acids	Linoleic acid (mmol/l)	790	25	Low undereating	0				781	25	Low undereating	0
Fatty acids	Linoleic acid (mmol/l)	1169	38	Low transient	0.0193156	-0.0160522	0.0546834	0.284331	1157	38	Low transient	0.0196286	-0.0158606	0.0551178	0.278247
Fatty acids	Linoleic acid (mmol/l)	599	19	Low and decreasing	0.0229154	-0.0201376	0.0659683	0.296743	591	19	Low and decreasing	0.0190266	-0.0241413	0.0621945	0.387539
Fatty acids	Linoleic acid (mmol/l)	390	13	High transient	0.0134922	-0.0354371	0.0624215	0.588774	384	13	High transient	0.0106439	-0.0388046	0.0600924	0.673014
Fatty acids	Linoleic acid (mmol/l)	104	3	High decreasing	0.0054482	-0.0690815	0.0799779	0.886038	101	3	High decreasing	-0.0062701	-0.0807583	0.0682181	0.868918
Fatty acids	Linoleic acid (mmol/l)	52	2	High persistent	0.0097533	-0.0799956	0.0995022	0.83128	50	2	High persistent	0.0114459	-0.0817334	0.104625	0.809686
Glycolysis related metabolites	Lactate (mmol/l)	790	25	Low undereating	0				781	25	Low undereating	0
Glycolysis related metabolites	Lactate (mmol/l)	1169	38	Low transient	-0.0359842	-0.0912458	0.0192773	0.201785	1157	38	Low transient	-0.0280776	-0.0834648	0.0273096	0.320318
Glycolysis related metabolites	Lactate (mmol/l)	599	19	Low and decreasing	0.0355441	-0.0316368	0.102725	0.299638	591	19	Low and decreasing	0.0459902	-0.0215976	0.113578	0.182241
Glycolysis related metabolites	Lactate (mmol/l)	390	13	High transient	0.0274194	-0.0515294	0.106368	0.495939	384	13	High transient	0.0346474	-0.0447399	0.114035	0.39221
Glycolysis related metabolites	Lactate (mmol/l)	104	3	High decreasing	0.0098658	-0.120451	0.140182	0.882005	101	3	High decreasing	0.0279146	-0.1053	0.161129	0.681199
Glycolysis related metabolites	Lactate (mmol/l)	52	2	High persistent	-0.105302	-0.256374	0.0457699	0.17182	50	2	High persistent	-0.0904707	-0.245815	0.0648741	0.253581
Cholesterol	LDL cholesterol (mmol/l)	790	25	Low undereating	0				781	25	Low undereating	0
Cholesterol	LDL cholesterol (mmol/l)	1169	38	Low transient	0.0209844	-0.0081283	0.0500971	0.157671	1157	38	Low transient	0.0218981	-0.0073161	0.0511122	0.141742
Cholesterol	LDL cholesterol (mmol/l)	599	19	Low and decreasing	0.0258642	-0.0094145	0.0611428	0.15068	591	19	Low and decreasing	0.0251254	-0.0102938	0.0605447	0.164358
Cholesterol	LDL cholesterol (mmol/l)	390	13	High transient	-0.0049353	-0.0449243	0.0350537	0.808807	384	13	High transient	-0.004606	-0.0449009	0.035689	0.822676
Cholesterol	LDL cholesterol (mmol/l)	104	3	High decreasing	0.0183441	-0.0373387	0.0740268	0.518365	101	3	High decreasing	0.0082915	-0.0468703	0.0634533	0.768226
Cholesterol	LDL cholesterol (mmol/l)	52	2	High persistent	-0.0006203	-0.087039	0.0857985	0.988773	50	2	High persistent	0.0031153	-0.0862467	0.0924773	0.945508
Lipoprotein particle size	LDL particle size (nm)	790	25	Low undereating	0				781	25	Low undereating	0
Lipoprotein particle size	LDL particle size (nm)	1169	38	Low transient	-0.0067602	-0.0178311	0.0043107	0.231289	1157	38	Low transient	-0.0075796	-0.0186627	0.0035036	0.180048
Lipoprotein particle size	LDL particle size (nm)	599	19	Low and decreasing	-0.0083127	-0.0202836	0.0036581	0.173437	591	19	Low and decreasing	-0.009819	-0.021846	0.002208	0.109529
Lipoprotein particle size	LDL particle size (nm)	390	13	High transient	-0.0013026	-0.0156356	0.0130303	0.858578	384	13	High transient	-0.0033721	-0.017597	0.0108527	0.6421
Lipoprotein particle size	LDL particle size (nm)	104	3	High decreasing	-0.017958	-0.0384441	0.0025281	0.0857569	101	3	High decreasing	-0.0209369	-0.0417645	-0.0001093	0.0488101
Lipoprotein particle size	LDL particle size (nm)	52	2	High persistent	-0.0166605	-0.0426292	0.0093081	0.208511	50	2	High persistent	-0.0256865	-0.0521783	0.0008054	0.0573788
Glycerides and phospholipids	LDL triglycerides (mmol/l)	790	25	Low undereating	0				781	25	Low undereating	0
Glycerides and phospholipids	LDL triglycerides (mmol/l)	1169	38	Low transient	0.0016056	-0.0019006	0.0051118	0.369316	1157	38	Low transient	0.0015249	-0.001964	0.0050139	0.391516
Glycerides and phospholipids	LDL triglycerides (mmol/l)	599	19	Low and decreasing	0.005991	0.001208	0.0107741	0.0141069	591	19	Low and decreasing	0.005717	0.0009278	0.0105062	0.0193168
Glycerides and phospholipids	LDL triglycerides (mmol/l)	390	13	High transient	0.0004393	-0.0047087	0.0055873	0.86713	384	13	High transient	1.1e-06	-0.0051266	0.0051288	0.999665
Glycerides and phospholipids	LDL triglycerides (mmol/l)	104	3	High decreasing	-0.0014385	-0.0079902	0.0051132	0.666861	101	3	High decreasing	-0.0022875	-0.0088354	0.0042605	0.493418
Glycerides and phospholipids	LDL triglycerides (mmol/l)	52	2	High persistent	0.002838	-0.005755	0.0114311	0.517314	50	2	High persistent	0.0025596	-0.0062878	0.011407	0.570589
Branched-chain amino acids	Leucine (mmol/l)	790	25	Low undereating	0				781	25	Low undereating	0
Branched-chain amino acids	Leucine (mmol/l)	1169	38	Low transient	-0.0001493	-0.00095	0.0006514	0.714679	1157	38	Low transient	-4.63e-05	-0.0008358	0.0007431	0.908418
Branched-chain amino acids	Leucine (mmol/l)	599	19	Low and decreasing	-0.0007763	-0.0017156	0.0001629	0.105206	591	19	Low and decreasing	-0.0006305	-0.0015633	0.0003022	0.185123
Branched-chain amino acids	Leucine (mmol/l)	390	13	High transient	0.000527	-0.0006034	0.0016573	0.36073	384	13	High transient	0.0007925	-0.0003291	0.0019141	0.166029
Branched-chain amino acids	Leucine (mmol/l)	104	3	High decreasing	0.0015164	-0.0001605	0.0031932	0.0763172	101	3	High decreasing	0.0017105	2.15e-05	0.0033995	0.0471558
Branched-chain amino acids	Leucine (mmol/l)	52	2	High persistent	-0.0016701	-0.0040402	0.0006999	0.167168	50	2	High persistent	-0.0007678	-0.0031822	0.0016467	0.533017
Large HDL	Total cholesterol (mmol/l)	790	25	Low undereating	0				781	25	Low undereating	0
Large HDL	Total cholesterol (mmol/l)	1169	38	Low transient	-0.0020645	-0.0108	0.0066709	0.643114	1157	38	Low transient	-0.0040836	-0.012373	0.0042057	0.334152
Large HDL	Total cholesterol (mmol/l)	599	19	Low and decreasing	-0.0009564	-0.0112731	0.0093603	0.855775	591	19	Low and decreasing	-0.0047438	-0.014653	0.0051654	0.347977
Large HDL	Total cholesterol (mmol/l)	390	13	High transient	0.0019809	-0.009865	0.0138269	0.743021	384	13	High transient	-0.0035907	-0.0149891	0.0078077	0.53684
Large HDL	Total cholesterol (mmol/l)	104	3	High decreasing	0.0015237	-0.0167234	0.0197707	0.869957	101	3	High decreasing	-0.0052758	-0.0226784	0.0121269	0.552278
Large HDL	Total cholesterol (mmol/l)	52	2	High persistent	0.008388	-0.01618	0.032956	0.503271	50	2	High persistent	-0.0083564	-0.0329493	0.0162364	0.505306
Large HDL	Cholesterol esters (mmol/l)	790	25	Low undereating	0				781	25	Low undereating	0
Large HDL	Cholesterol esters (mmol/l)	1169	38	Low transient	-0.0016057	-0.0084723	0.0052609	0.646633	1157	38	Low transient	-0.0032003	-0.0097121	0.0033115	0.335313
Large HDL	Cholesterol esters (mmol/l)	599	19	Low and decreasing	-0.0006777	-0.0087936	0.0074382	0.869956	591	19	Low and decreasing	-0.0036497	-0.0114421	0.0041426	0.358505
Large HDL	Cholesterol esters (mmol/l)	390	13	High transient	0.0016267	-0.0077053	0.0109586	0.732543	384	13	High transient	-0.0027606	-0.0117304	0.0062092	0.546254
Large HDL	Cholesterol esters (mmol/l)	104	3	High decreasing	0.0011497	-0.0132161	0.0155156	0.875317	101	3	High decreasing	-0.0041549	-0.01787	0.0095601	0.552557
Large HDL	Cholesterol esters (mmol/l)	52	2	High persistent	0.0070741	-0.0123617	0.0265098	0.475496	50	2	High persistent	-0.0061237	-0.0255587	0.0133113	0.536752
Large HDL	Free cholesterol (mmol/l)	790	25	Low undereating	0				781	25	Low undereating	0
Large HDL	Free cholesterol (mmol/l)	1169	38	Low transient	-0.0004408	-0.0023185	0.001437	0.645379	1157	38	Low transient	-0.0008649	-0.002652	0.0009221	0.342679
Large HDL	Free cholesterol (mmol/l)	599	19	Low and decreasing	-0.0002548	-0.0024687	0.0019591	0.821471	591	19	Low and decreasing	-0.0010697	-0.0032003	0.001061	0.325011
Large HDL	Free cholesterol (mmol/l)	390	13	High transient	0.000401	-0.0021268	0.0029287	0.755795	384	13	High transient	-0.0007828	-0.0032263	0.0016607	0.529949
Large HDL	Free cholesterol (mmol/l)	104	3	High decreasing	0.0003866	-0.003516	0.0042893	0.846001	101	3	High decreasing	-0.0011089	-0.00482	0.0026021	0.557982
Large HDL	Free cholesterol (mmol/l)	52	2	High persistent	0.0013479	-0.0038126	0.0065084	0.608598	50	2	High persistent	-0.002198	-0.0073861	0.0029902	0.40622
Large HDL	Total lipids (mmol/l)	790	25	Low undereating	0				781	25	Low undereating	0
Large HDL	Total lipids (mmol/l)	1169	38	Low transient	-0.002505	-0.0182463	0.0132364	0.755049	1157	38	Low transient	-0.0059359	-0.0209541	0.0090822	0.438409
Large HDL	Total lipids (mmol/l)	599	19	Low and decreasing	0.0003539	-0.0183372	0.019045	0.970388	591	19	Low and decreasing	-0.006118	-0.0241859	0.0119499	0.506786
Large HDL	Total lipids (mmol/l)	390	13	High transient	0.0040739	-0.0175364	0.0256842	0.711684	384	13	High transient	-0.0054591	-0.0263848	0.0154667	0.609027
Large HDL	Total lipids (mmol/l)	104	3	High decreasing	0.0023793	-0.0304984	0.035257	0.887171	101	3	High decreasing	-0.0095576	-0.0410733	0.0219582	0.552141
Large HDL	Total lipids (mmol/l)	52	2	High persistent	0.0144469	-0.029928	0.0588219	0.523296	50	2	High persistent	-0.014143	-0.0587723	0.0304863	0.534411
Large HDL	Particle concentration (mol/l)	790	25	Low undereating	0				781	25	Low undereating	0
Large HDL	Particle concentration (mol/l)	1169	38	Low transient	-2.16e-09	-2.29e-08	1.86e-08	0.838132	1157	38	Low transient	-6.68e-09	-2.65e-08	1.31e-08	0.508898
Large HDL	Particle concentration (mol/l)	599	19	Low and decreasing	3.06e-09	-2.17e-08	2.78e-08	0.808374	591	19	Low and decreasing	-5.41e-09	-2.94e-08	1.86e-08	0.658263
Large HDL	Particle concentration (mol/l)	390	13	High transient	5.85e-09	-2.28e-08	3.45e-08	0.688758	384	13	High transient	-6.41e-09	-3.41e-08	2.13e-08	0.650378
Large HDL	Particle concentration (mol/l)	104	3	High decreasing	4.06e-09	-3.95e-08	4.76e-08	0.854946	101	3	High decreasing	-1.11e-08	-5.3e-08	3.08e-08	0.604529
Large HDL	Particle concentration (mol/l)	52	2	High persistent	2.16e-08	-3.71e-08	8.02e-08	0.470877	50	2	High persistent	-1.57e-08	-7.49e-08	4.36e-08	0.603998
Large HDL	Phospholipids (mmol/l)	790	25	Low undereating	0				781	25	Low undereating	0
Large HDL	Phospholipids (mmol/l)	1169	38	Low transient	-0.0005886	-0.0075206	0.0063435	0.867792	1157	38	Low transient	-0.0020075	-0.008661	0.004646	0.554163
Large HDL	Phospholipids (mmol/l)	599	19	Low and decreasing	0.001264	-0.0070245	0.0095525	0.764956	591	19	Low and decreasing	-0.0014085	-0.0094787	0.0066618	0.732224
Large HDL	Phospholipids (mmol/l)	390	13	High transient	0.0019675	-0.0076661	0.011601	0.688859	384	13	High transient	-0.0019796	-0.0113715	0.0074122	0.679426
Large HDL	Phospholipids (mmol/l)	104	3	High decreasing	0.00083	-0.013603	0.015263	0.910227	101	3	High decreasing	-0.0041989	-0.0181164	0.0097186	0.554195
Large HDL	Phospholipids (mmol/l)	52	2	High persistent	0.0063492	-0.0132065	0.0259048	0.524438	50	2	High persistent	-0.0053886	-0.0251687	0.0143915	0.593276
Large HDL	Triglycerides (mmol/l)	790	25	Low undereating	0				781	25	Low undereating	0
Large HDL	Triglycerides (mmol/l)	1169	38	Low transient	0.0001445	-0.0001609	0.0004498	0.353695	1157	38	Low transient	0.0001501	-0.0001556	0.0004559	0.335716
Large HDL	Triglycerides (mmol/l)	599	19	Low and decreasing	6.57e-05	-0.0003124	0.0004437	0.733484	591	19	Low and decreasing	5.11e-05	-0.0003276	0.0004298	0.791457
Large HDL	Triglycerides (mmol/l)	390	13	High transient	0.0001149	-0.0003239	0.0005538	0.607571	384	13	High transient	9.73e-05	-0.0003436	0.0005382	0.665163
Large HDL	Triglycerides (mmol/l)	104	3	High decreasing	-7.03e-06	-0.0006749	0.0006609	0.983545	101	3	High decreasing	-0.0001191	-0.0007944	0.0005563	0.729633
Large HDL	Triglycerides (mmol/l)	52	2	High persistent	-0.0003385	-0.0011638	0.0004867	0.421286	50	2	High persistent	-0.0004575	-0.0013099	0.0003949	0.292756
Large LDL	Total cholesterol (mmol/l)	790	25	Low undereating	0				781	25	Low undereating	0
Large LDL	Total cholesterol (mmol/l)	1169	38	Low transient	0.0104579	-0.0041208	0.0250366	0.159671	1157	38	Low transient	0.0108203	-0.0038185	0.0254591	0.147361
Large LDL	Total cholesterol (mmol/l)	599	19	Low and decreasing	0.0123158	-0.0052786	0.0299103	0.170013	591	19	Low and decreasing	0.0118077	-0.0058606	0.0294759	0.190173
Large LDL	Total cholesterol (mmol/l)	390	13	High transient	-0.0024168	-0.0223828	0.0175491	0.812406	384	13	High transient	-0.0023719	-0.0225258	0.017782	0.817519
Large LDL	Total cholesterol (mmol/l)	104	3	High decreasing	0.0093768	-0.0187329	0.0374865	0.513124	101	3	High decreasing	0.0039248	-0.0238441	0.0316936	0.781703
Large LDL	Total cholesterol (mmol/l)	52	2	High persistent	0.0011873	-0.0422082	0.0445828	0.957221	50	2	High persistent	0.0022492	-0.0426531	0.0471515	0.921766
Large LDL	Cholesterol esters (mmol/l)	790	25	Low undereating	0				781	25	Low undereating	0
Large LDL	Cholesterol esters (mmol/l)	1169	38	Low transient	0.0081013	-0.0028959	0.0190985	0.148725	1157	38	Low transient	0.0084887	-0.0025509	0.0195284	0.131741
Large LDL	Cholesterol esters (mmol/l)	599	19	Low and decreasing	0.0091298	-0.0041685	0.022428	0.178363	591	19	Low and decreasing	0.0089905	-0.0043603	0.0223413	0.18681
Large LDL	Cholesterol esters (mmol/l)	390	13	High transient	-0.0018129	-0.0168904	0.0132646	0.813636	384	13	High transient	-0.001468	-0.0166752	0.0137393	0.849892
Large LDL	Cholesterol esters (mmol/l)	104	3	High decreasing	0.0071464	-0.0140922	0.028385	0.509464	101	3	High decreasing	0.0033304	-0.0176691	0.0243299	0.75585
Large LDL	Cholesterol esters (mmol/l)	52	2	High persistent	0.0003704	-0.0322925	0.0330333	0.982263	50	2	High persistent	0.0021207	-0.0316455	0.0358868	0.902001
Large LDL	Free cholesterol (mmol/l)	790	25	Low undereating	0				781	25	Low undereating	0
Large LDL	Free cholesterol (mmol/l)	1169	38	Low transient	0.0023949	-0.0012264	0.0060162	0.194823	1157	38	Low transient	0.0023692	-0.0012662	0.0060047	0.201411
Large LDL	Free cholesterol (mmol/l)	599	19	Low and decreasing	0.0032125	-0.0011277	0.0075526	0.146802	591	19	Low and decreasing	0.0028429	-0.001516	0.0072018	0.201061
Large LDL	Free cholesterol (mmol/l)	390	13	High transient	-0.0006007	-0.0055428	0.0043414	0.811645	384	13	High transient	-0.0009027	-0.0058989	0.0040935	0.723155
Large LDL	Free cholesterol (mmol/l)	104	3	High decreasing	0.002248	-0.0047578	0.0092537	0.529296	101	3	High decreasing	0.0006085	-0.0062871	0.0075041	0.862638
Large LDL	Free cholesterol (mmol/l)	52	2	High persistent	0.0008341	-0.0099744	0.0116427	0.879736	50	2	High persistent	0.0001381	-0.0110744	0.0113507	0.98073
Large LDL	Total lipids (mmol/l)	790	25	Low undereating	0				781	25	Low undereating	0
Large LDL	Total lipids (mmol/l)	1169	38	Low transient	0.0142951	-0.005577	0.0341672	0.158503	1157	38	Low transient	0.0147222	-0.0052161	0.0346605	0.14778
Large LDL	Total lipids (mmol/l)	599	19	Low and decreasing	0.0192455	-0.0050189	0.04351	0.120008	591	19	Low and decreasing	0.0184785	-0.0058703	0.0428273	0.136847
Large LDL	Total lipids (mmol/l)	390	13	High transient	-0.0027953	-0.0301003	0.0245097	0.840926	384	13	High transient	-0.002906	-0.0304391	0.0246271	0.836063
Large LDL	Total lipids (mmol/l)	104	3	High decreasing	0.0112347	-0.027101	0.0495704	0.565593	101	3	High decreasing	0.0038691	-0.0340557	0.0417939	0.841467
Large LDL	Total lipids (mmol/l)	52	2	High persistent	0.0037807	-0.0545958	0.0621572	0.89896	50	2	High persistent	0.0051325	-0.055342	0.065607	0.867846
Large LDL	Particle concentration (mol/l)	790	25	Low undereating	0				781	25	Low undereating	0
Large LDL	Particle concentration (mol/l)	1169	38	Low transient	1.54e-09	-6.31e-10	3.71e-09	0.164192	1157	38	Low transient	1.59e-09	-5.88e-10	3.77e-09	0.152395
Large LDL	Particle concentration (mol/l)	599	19	Low and decreasing	2.37e-09	-3.16e-10	5.06e-09	0.0836692	591	19	Low and decreasing	2.29e-09	-4.05e-10	4.99e-09	0.095828
Large LDL	Particle concentration (mol/l)	390	13	High transient	-2.11e-10	-3.23e-09	2.81e-09	0.891169	384	13	High transient	-2.71e-10	-3.3e-09	2.76e-09	0.86106
Large LDL	Particle concentration (mol/l)	104	3	High decreasing	9.75e-10	-3.14e-09	5.09e-09	0.642156	101	3	High decreasing	1.99e-10	-3.87e-09	4.27e-09	0.923686
Large LDL	Particle concentration (mol/l)	52	2	High persistent	2.45e-10	-6.05e-09	6.54e-09	0.939153	50	2	High persistent	3.88e-10	-6.13e-09	6.91e-09	0.907177
Large LDL	Phospholipids (mmol/l)	790	25	Low undereating	0				781	25	Low undereating	0
Large LDL	Phospholipids (mmol/l)	1169	38	Low transient	0.0029374	-0.0010938	0.0069685	0.153185	1157	38	Low transient	0.003075	-0.0009718	0.0071218	0.136359
Large LDL	Phospholipids (mmol/l)	599	19	Low and decreasing	0.00383	-0.0010718	0.0087319	0.125621	591	19	Low and decreasing	0.0037842	-0.0011357	0.0087041	0.131625
Large LDL	Phospholipids (mmol/l)	390	13	High transient	-0.0005634	-0.0061226	0.0049958	0.842494	384	13	High transient	-0.0004273	-0.0060295	0.0051749	0.881127
Large LDL	Phospholipids (mmol/l)	104	3	High decreasing	0.0024351	-0.0054312	0.0103014	0.543916	101	3	High decreasing	0.0010771	-0.0067091	0.0088633	0.786224
Large LDL	Phospholipids (mmol/l)	52	2	High persistent	0.0008381	-0.0110668	0.0127431	0.890218	50	2	High persistent	0.0015828	-0.0107178	0.0138834	0.800824
Large LDL	Triglycerides (mmol/l)	790	25	Low undereating	0				781	25	Low undereating	0
Large LDL	Triglycerides (mmol/l)	1169	38	Low transient	0.0009148	-0.0008986	0.0027282	0.322666	1157	38	Low transient	0.0008412	-0.0009596	0.0026419	0.359803
Large LDL	Triglycerides (mmol/l)	599	19	Low and decreasing	0.0031162	0.0006377	0.0055947	0.0137471	591	19	Low and decreasing	0.0029014	0.0004249	0.0053779	0.0216784
Large LDL	Triglycerides (mmol/l)	390	13	High transient	0.0002407	-0.0024	0.0028814	0.858175	384	13	High transient	-5.08e-05	-0.002684	0.0025825	0.969856
Large LDL	Triglycerides (mmol/l)	104	3	High decreasing	-0.0005792	-0.0040345	0.0028761	0.742438	101	3	High decreasing	-0.0011246	-0.0045473	0.0022982	0.519482
Large LDL	Triglycerides (mmol/l)	52	2	High persistent	0.001729	-0.0028137	0.0062716	0.455557	50	2	High persistent	0.0012729	-0.0034148	0.0059606	0.594475
Large VLDL	Total cholesterol (mmol/l)	790	25	Low undereating	0				781	25	Low undereating	0
Large VLDL	Total cholesterol (mmol/l)	1169	38	Low transient	0.0011855	-0.0013906	0.0037617	0.366958	1157	38	Low transient	0.0018052	-0.0006694	0.0042797	0.152719
Large VLDL	Total cholesterol (mmol/l)	599	19	Low and decreasing	-0.0001618	-0.0031256	0.002802	0.914786	591	19	Low and decreasing	0.001069	-0.0018219	0.0039599	0.468463
Large VLDL	Total cholesterol (mmol/l)	390	13	High transient	0.0004127	-0.0029499	0.0037752	0.809858	384	13	High transient	0.0020305	-0.0012111	0.0052721	0.219476
Large VLDL	Total cholesterol (mmol/l)	104	3	High decreasing	0.0003377	-0.0062915	0.0069668	0.920445	101	3	High decreasing	0.0017541	-0.0047099	0.008218	0.594716
Large VLDL	Total cholesterol (mmol/l)	52	2	High persistent	-0.0033339	-0.0090661	0.0023983	0.254215	50	2	High persistent	0.0016069	-0.0042233	0.007437	0.588955
Large VLDL	Cholesterol esters (mmol/l)	790	25	Low undereating	0				781	25	Low undereating	0
Large VLDL	Cholesterol esters (mmol/l)	1169	38	Low transient	0.0006612	-0.0006011	0.0019235	0.304502	1157	38	Low transient	0.0009672	-0.0002447	0.0021791	0.117735
Large VLDL	Cholesterol esters (mmol/l)	599	19	Low and decreasing	-8.43e-06	-0.0014649	0.001448	0.99095	591	19	Low and decreasing	0.0005885	-0.0008321	0.0020092	0.41671
Large VLDL	Cholesterol esters (mmol/l)	390	13	High transient	7.11e-05	-0.0015543	0.0016965	0.931639	384	13	High transient	0.0008861	-0.0006811	0.0024532	0.267674
Large VLDL	Cholesterol esters (mmol/l)	104	3	High decreasing	0.0002494	-0.0029849	0.0034837	0.879842	101	3	High decreasing	0.0009151	-0.0022308	0.0040609	0.568496
Large VLDL	Cholesterol esters (mmol/l)	52	2	High persistent	-0.0014555	-0.0043099	0.001399	0.317497	50	2	High persistent	0.0009663	-0.0019393	0.0038719	0.51441
Large VLDL	Free cholesterol (mmol/l)	790	25	Low undereating	0				781	25	Low undereating	0
Large VLDL	Free cholesterol (mmol/l)	1169	38	Low transient	0.0005229	-0.0008066	0.0018523	0.440673	1157	38	Low transient	0.0008365	-0.0004426	0.0021156	0.199862
Large VLDL	Free cholesterol (mmol/l)	599	19	Low and decreasing	-0.0001548	-0.0016833	0.0013736	0.842561	591	19	Low and decreasing	0.0004789	-0.0010133	0.0019712	0.529185
Large VLDL	Free cholesterol (mmol/l)	390	13	High transient	0.0003399	-0.0014231	0.0021029	0.705454	384	13	High transient	0.0011426	-0.0005583	0.0028436	0.187894
Large VLDL	Free cholesterol (mmol/l)	104	3	High decreasing	8.63e-05	-0.0033294	0.003502	0.960507	101	3	High decreasing	0.0008368	-0.0025029	0.0041766	0.623255
Large VLDL	Free cholesterol (mmol/l)	52	2	High persistent	-0.00188	-0.0047882	0.0010283	0.205079	50	2	High persistent	0.0006389	-0.0023173	0.0035952	0.671773
Large VLDL	Total lipids (mmol/l)	790	25	Low undereating	0				781	25	Low undereating	0
Large VLDL	Total lipids (mmol/l)	1169	38	Low transient	0.004899	-0.006414	0.016212	0.395906	1157	38	Low transient	0.0075679	-0.0033171	0.0184528	0.172915
Large VLDL	Total lipids (mmol/l)	599	19	Low and decreasing	-0.0011117	-0.01405	0.0118266	0.866222	591	19	Low and decreasing	0.0043438	-0.0082859	0.0169736	0.500128
Large VLDL	Total lipids (mmol/l)	390	13	High transient	0.0029967	-0.0119747	0.0179681	0.694744	384	13	High transient	0.0099368	-0.0045266	0.0244003	0.178052
Large VLDL	Total lipids (mmol/l)	104	3	High decreasing	0.0018604	-0.0270661	0.0307868	0.899659	101	3	High decreasing	0.0084738	-0.0197178	0.0366655	0.555665
Large VLDL	Total lipids (mmol/l)	52	2	High persistent	-0.0146786	-0.0398131	0.0104559	0.252268	50	2	High persistent	0.0068933	-0.0186816	0.0324682	0.597201
Large VLDL	Particle concentration (mol/l)	790	25	Low undereating	0				781	25	Low undereating	0
Large VLDL	Particle concentration (mol/l)	1169	38	Low transient	8.09e-11	-1.06e-10	2.68e-10	0.396608	1157	38	Low transient	1.25e-10	-5.52e-11	3.05e-10	0.174074
Large VLDL	Particle concentration (mol/l)	599	19	Low and decreasing	-1.73e-11	-2.31e-10	1.97e-10	0.8741	591	19	Low and decreasing	7.31e-11	-1.36e-10	2.82e-10	0.492569
Large VLDL	Particle concentration (mol/l)	390	13	High transient	5.62e-11	-1.93e-10	3.05e-10	0.657841	384	13	High transient	1.71e-10	-6.95e-11	4.11e-10	0.163425
Large VLDL	Particle concentration (mol/l)	104	3	High decreasing	3.24e-11	-4.46e-10	5.11e-10	0.894417	101	3	High decreasing	1.44e-10	-3.22e-10	6.1e-10	0.545353
Large VLDL	Particle concentration (mol/l)	52	2	High persistent	-2.41e-10	-6.57e-10	1.75e-10	0.25552	50	2	High persistent	1.17e-10	-3.06e-10	5.4e-10	0.586756
Large VLDL	Phospholipids (mmol/l)	790	25	Low undereating	0				781	25	Low undereating	0
Large VLDL	Phospholipids (mmol/l)	1169	38	Low transient	0.0008586	-0.0011555	0.0028727	0.40329	1157	38	Low transient	0.0013325	-0.0006064	0.0032713	0.177908
Large VLDL	Phospholipids (mmol/l)	599	19	Low and decreasing	-0.00013	-0.002442	0.0021821	0.912251	591	19	Low and decreasing	0.0008333	-0.0014242	0.0030909	0.469258
Large VLDL	Phospholipids (mmol/l)	390	13	High transient	0.0005394	-0.0021308	0.0032095	0.692084	384	13	High transient	0.0017636	-0.0008159	0.0043431	0.180174
Large VLDL	Phospholipids (mmol/l)	104	3	High decreasing	0.0002274	-0.0049129	0.0053678	0.930873	101	3	High decreasing	0.0013758	-0.0036423	0.0063938	0.590916
Large VLDL	Phospholipids (mmol/l)	52	2	High persistent	-0.0026738	-0.0071117	0.0017642	0.237572	50	2	High persistent	0.0011528	-0.0033608	0.0056664	0.616548
Large VLDL	Triglycerides (mmol/l)	790	25	Low undereating	0				781	25	Low undereating	0
Large VLDL	Triglycerides (mmol/l)	1169	38	Low transient	0.0028631	-0.0038859	0.0096121	0.405587	1157	38	Low transient	0.0044382	-0.002061	0.0109374	0.180684
Large VLDL	Triglycerides (mmol/l)	599	19	Low and decreasing	-0.000819	-0.0085151	0.0068771	0.83473	591	19	Low and decreasing	0.0024417	-0.0050743	0.0099578	0.524184
Large VLDL	Triglycerides (mmol/l)	390	13	High transient	0.002045	-0.0069323	0.0110223	0.655166	384	13	High transient	0.006142	-0.0025409	0.0148248	0.165556
Large VLDL	Triglycerides (mmol/l)	104	3	High decreasing	0.0012923	-0.0159044	0.0184891	0.882865	101	3	High decreasing	0.00534	-0.01141	0.02209	0.531957
Large VLDL	Triglycerides (mmol/l)	52	2	High persistent	-0.0086817	-0.0237439	0.0063805	0.258505	50	2	High persistent	0.0041202	-0.0112141	0.0194546	0.598343
Medium HDL	Total cholesterol (mmol/l)	790	25	Low undereating	0				781	25	Low undereating	0
Medium HDL	Total cholesterol (mmol/l)	1169	38	Low transient	0.0007374	-0.0030141	0.0044889	0.699976	1157	38	Low transient	0.0003789	-0.003353	0.0041107	0.842232
Medium HDL	Total cholesterol (mmol/l)	599	19	Low and decreasing	0.000641	-0.0038167	0.0050987	0.778009	591	19	Low and decreasing	3.07e-05	-0.0044445	0.0045059	0.989273
Medium HDL	Total cholesterol (mmol/l)	390	13	High transient	0.0023485	-0.0028116	0.0075085	0.372265	384	13	High transient	0.0015327	-0.0036651	0.0067304	0.563195
Medium HDL	Total cholesterol (mmol/l)	104	3	High decreasing	0.0030515	-0.0044113	0.0105142	0.42277	101	3	High decreasing	0.0021391	-0.0054462	0.0097243	0.580346
Medium HDL	Total cholesterol (mmol/l)	52	2	High persistent	0.0077173	-0.0033423	0.0187769	0.171353	50	2	High persistent	0.0052337	-0.0061974	0.0166648	0.369405
Medium HDL	Cholesterol esters (mmol/l)	790	25	Low undereating	0				781	25	Low undereating	0
Medium HDL	Cholesterol esters (mmol/l)	1169	38	Low transient	0.0005001	-0.0026127	0.0036129	0.752792	1157	38	Low transient	0.0001877	-0.0029068	0.0032822	0.905331
Medium HDL	Cholesterol esters (mmol/l)	599	19	Low and decreasing	0.0005005	-0.003191	0.0041919	0.790388	591	19	Low and decreasing	-1.16e-05	-0.0037146	0.0036915	0.995113
Medium HDL	Cholesterol esters (mmol/l)	390	13	High transient	0.0020368	-0.0022192	0.0062928	0.348132	384	13	High transient	0.0013135	-0.0029696	0.0055966	0.547696
Medium HDL	Cholesterol esters (mmol/l)	104	3	High decreasing	0.0024084	-0.0037718	0.0085885	0.444876	101	3	High decreasing	0.0016844	-0.0045968	0.0079656	0.599067
Medium HDL	Cholesterol esters (mmol/l)	52	2	High persistent	0.0064346	-0.002882	0.0157512	0.175775	50	2	High persistent	0.0042713	-0.0053509	0.0138936	0.384164
Medium HDL	Free cholesterol (mmol/l)	790	25	Low undereating	0				781	25	Low undereating	0
Medium HDL	Free cholesterol (mmol/l)	1169	38	Low transient	0.0002427	-0.0004328	0.0009182	0.481247	1157	38	Low transient	0.0001965	-0.0004782	0.0008712	0.567925
Medium HDL	Free cholesterol (mmol/l)	599	19	Low and decreasing	0.0001647	-0.0006553	0.0009846	0.693796	591	19	Low and decreasing	6.66e-05	-0.0007588	0.000892	0.874376
Medium HDL	Free cholesterol (mmol/l)	390	13	High transient	0.000311	-0.0006387	0.0012607	0.520808	384	13	High transient	0.0002179	-0.0007422	0.001178	0.656362
Medium HDL	Free cholesterol (mmol/l)	104	3	High decreasing	0.0006451	-0.0007148	0.002005	0.352379	101	3	High decreasing	0.0004564	-0.0009255	0.0018383	0.517297
Medium HDL	Free cholesterol (mmol/l)	52	2	High persistent	0.001284	-0.0005506	0.0031185	0.170072	50	2	High persistent	0.0009639	-0.0009397	0.0028676	0.320874
Medium HDL	Total lipids (mmol/l)	790	25	Low undereating	0				781	25	Low undereating	0
Medium HDL	Total lipids (mmol/l)	1169	38	Low transient	0.0030988	-0.0046956	0.0108933	0.435733	1157	38	Low transient	0.002506	-0.0052811	0.0102931	0.52809
Medium HDL	Total lipids (mmol/l)	599	19	Low and decreasing	0.0047885	-0.004815	0.014392	0.328321	591	19	Low and decreasing	0.0038961	-0.0057933	0.0135855	0.430519
Medium HDL	Total lipids (mmol/l)	390	13	High transient	0.0040248	-0.0071087	0.0151584	0.478493	384	13	High transient	0.0031605	-0.0080645	0.0143856	0.58094
Medium HDL	Total lipids (mmol/l)	104	3	High decreasing	0.0060564	-0.010042	0.0221547	0.460784	101	3	High decreasing	0.0048873	-0.0115907	0.0213653	0.560917
Medium HDL	Total lipids (mmol/l)	52	2	High persistent	0.0211551	-0.0016137	0.0439239	0.0685872	50	2	High persistent	0.0181854	-0.0054129	0.0417837	0.130895
Medium HDL	Particle concentration (mol/l)	790	25	Low undereating	0				781	25	Low undereating	0
Medium HDL	Particle concentration (mol/l)	1169	38	Low transient	7.21e-09	-8.01e-09	2.24e-08	0.353234	1157	38	Low transient	6.25e-09	-8.99e-09	2.15e-08	0.421284
Medium HDL	Particle concentration (mol/l)	599	19	Low and decreasing	1.11e-08	-7.99e-09	3.01e-08	0.25496	591	19	Low and decreasing	9.82e-09	-9.43e-09	2.91e-08	0.317204
Medium HDL	Particle concentration (mol/l)	390	13	High transient	7.15e-09	-1.47e-08	2.9e-08	0.52105	384	13	High transient	6.59e-09	-1.54e-08	2.86e-08	0.557832
Medium HDL	Particle concentration (mol/l)	104	3	High decreasing	1.25e-08	-1.93e-08	4.44e-08	0.440543	101	3	High decreasing	1.13e-08	-2.14e-08	4.4e-08	0.499494
Medium HDL	Particle concentration (mol/l)	52	2	High persistent	4.27e-08	-1.02e-09	8.64e-08	0.0556162	50	2	High persistent	3.98e-08	-5.59e-09	8.52e-08	0.0856384
Medium HDL	Phospholipids (mmol/l)	790	25	Low undereating	0				781	25	Low undereating	0
Medium HDL	Phospholipids (mmol/l)	1169	38	Low transient	0.0018095	-0.0023521	0.0059712	0.39398	1157	38	Low transient	0.0014258	-0.0027286	0.0055802	0.501034
Medium HDL	Phospholipids (mmol/l)	599	19	Low and decreasing	0.0035341	-0.0017444	0.0088125	0.189359	591	19	Low and decreasing	0.0029729	-0.0023512	0.008297	0.27367
Medium HDL	Phospholipids (mmol/l)	390	13	High transient	0.0014765	-0.0045597	0.0075126	0.631538	384	13	High transient	0.0010212	-0.0050548	0.0070971	0.741779
Medium HDL	Phospholipids (mmol/l)	104	3	High decreasing	0.0032017	-0.0054391	0.0118425	0.467577	101	3	High decreasing	0.0025822	-0.0062726	0.0114371	0.567508
Medium HDL	Phospholipids (mmol/l)	52	2	High persistent	0.0133324	0.0010848	0.02558	0.0328882	50	2	High persistent	0.0116425	-0.001034	0.024319	0.0718314
Medium HDL	Triglycerides (mmol/l)	790	25	Low undereating	0				781	25	Low undereating	0
Medium HDL	Triglycerides (mmol/l)	1169	38	Low transient	0.0005118	-0.000161	0.0011845	0.13594	1157	38	Low transient	0.0006595	6.84e-06	0.0013121	0.0476487
Medium HDL	Triglycerides (mmol/l)	599	19	Low and decreasing	0.0006155	-0.0002024	0.0014335	0.140189	591	19	Low and decreasing	0.0008927	9.37e-05	0.0016916	0.0285478
Medium HDL	Triglycerides (mmol/l)	390	13	High transient	0.0001161	-0.0007846	0.0010168	0.800517	384	13	High transient	0.0005198	-0.0003643	0.001404	0.249076
Medium HDL	Triglycerides (mmol/l)	104	3	High decreasing	-0.0002218	-0.0017517	0.0013081	0.776232	101	3	High decreasing	0.0001383	-0.0013502	0.0016269	0.855429
Medium HDL	Triglycerides (mmol/l)	52	2	High persistent	6.86e-05	-0.0013716	0.0015088	0.925622	50	2	High persistent	0.0012642	-0.0002258	0.0027542	0.096286
Medium LDL	Total cholesterol (mmol/l)	790	25	Low undereating	0				781	25	Low undereating	0
Medium LDL	Total cholesterol (mmol/l)	1169	38	Low transient	0.0065529	-0.0024312	0.0155369	0.152781	1157	38	Low transient	0.0069007	-0.0021081	0.0159094	0.133222
Medium LDL	Total cholesterol (mmol/l)	599	19	Low and decreasing	0.0083843	-0.0025627	0.0193314	0.133272	591	19	Low and decreasing	0.0082551	-0.0027306	0.0192407	0.140751
Medium LDL	Total cholesterol (mmol/l)	390	13	High transient	-0.0014831	-0.0138589	0.0108928	0.814253	384	13	High transient	-0.001285	-0.0137341	0.0111642	0.839631
Medium LDL	Total cholesterol (mmol/l)	104	3	High decreasing	0.0052722	-0.0118321	0.0223766	0.545639	101	3	High decreasing	0.0023892	-0.0145893	0.0193678	0.782633
Medium LDL	Total cholesterol (mmol/l)	52	2	High persistent	-0.0013193	-0.027951	0.0253124	0.922627	50	2	High persistent	0.0003339	-0.0271867	0.0278546	0.98102
Medium LDL	Cholesterol esters (mmol/l)	790	25	Low undereating	0				781	25	Low undereating	0
Medium LDL	Cholesterol esters (mmol/l)	1169	38	Low transient	0.0052764	-0.0020098	0.0125626	0.155743	1157	38	Low transient	0.0056005	-0.0016999	0.0129009	0.132637
Medium LDL	Cholesterol esters (mmol/l)	599	19	Low and decreasing	0.0068195	-0.0020964	0.0157353	0.133793	591	19	Low and decreasing	0.0067947	-0.0021495	0.0157388	0.136453
Medium LDL	Cholesterol esters (mmol/l)	390	13	High transient	-0.0012291	-0.0112833	0.0088251	0.810587	384	13	High transient	-0.0010269	-0.0111267	0.009073	0.842002
Medium LDL	Cholesterol esters (mmol/l)	104	3	High decreasing	0.0036518	-0.0100969	0.0174004	0.60255	101	3	High decreasing	0.0013855	-0.0122537	0.0150247	0.842138
Medium LDL	Cholesterol esters (mmol/l)	52	2	High persistent	-0.002324	-0.0238996	0.0192517	0.832749	50	2	High persistent	-0.0007201	-0.0230183	0.0215781	0.949516
Medium LDL	Free cholesterol (mmol/l)	790	25	Low undereating	0				781	25	Low undereating	0
Medium LDL	Free cholesterol (mmol/l)	1169	38	Low transient	0.0013022	-0.000444	0.0030484	0.143788	1157	38	Low transient	0.0013253	-0.0004313	0.0030819	0.139164
Medium LDL	Free cholesterol (mmol/l)	599	19	Low and decreasing	0.0015681	-0.0005243	0.0036605	0.141812	591	19	Low and decreasing	0.0014617	-0.0006411	0.0035646	0.173003
Medium LDL	Free cholesterol (mmol/l)	390	13	High transient	-0.0002407	-0.0026218	0.0021403	0.842862	384	13	High transient	-0.0002472	-0.0026542	0.0021598	0.84041
Medium LDL	Free cholesterol (mmol/l)	104	3	High decreasing	0.001614	-0.0018097	0.0050376	0.355395	101	3	High decreasing	0.0009951	-0.0024147	0.0044049	0.567209
Medium LDL	Free cholesterol (mmol/l)	52	2	High persistent	0.0010039	-0.004109	0.0061169	0.700269	50	2	High persistent	0.0010465	-0.0042351	0.0063282	0.697665
Medium LDL	Total lipids (mmol/l)	790	25	Low undereating	0				781	25	Low undereating	0
Medium LDL	Total lipids (mmol/l)	1169	38	Low transient	0.0088827	-0.0032072	0.0209726	0.149802	1157	38	Low transient	0.0093215	-0.0027974	0.0214404	0.13162
Medium LDL	Total lipids (mmol/l)	599	19	Low and decreasing	0.012534	-0.0023512	0.0274192	0.0988344	591	19	Low and decreasing	0.0124017	-0.00253	0.0273335	0.103519
Medium LDL	Total lipids (mmol/l)	390	13	High transient	-0.0016408	-0.0183577	0.015076	0.847399	384	13	High transient	-0.0013233	-0.0181282	0.0154817	0.87731
Medium LDL	Total lipids (mmol/l)	104	3	High decreasing	0.0066517	-0.0164621	0.0297656	0.572617	101	3	High decreasing	0.00294	-0.020048	0.025928	0.802012
Medium LDL	Total lipids (mmol/l)	52	2	High persistent	0.0012774	-0.033862	0.0364168	0.943182	50	2	High persistent	0.0038119	-0.0325335	0.0401573	0.837085
Medium LDL	Particle concentration (mol/l)	790	25	Low undereating	0				781	25	Low undereating	0
Medium LDL	Particle concentration (mol/l)	1169	38	Low transient	1.31e-09	-5.39e-10	3.16e-09	0.164625	1157	38	Low transient	1.39e-09	-4.62e-10	3.24e-09	0.141223
Medium LDL	Particle concentration (mol/l)	599	19	Low and decreasing	2.13e-09	-1.87e-10	4.44e-09	0.07164	591	19	Low and decreasing	2.14e-09	-1.83e-10	4.46e-09	0.0710243
Medium LDL	Particle concentration (mol/l)	390	13	High transient	-1.27e-10	-2.73e-09	2.47e-09	0.923802	384	13	High transient	-9.69e-11	-2.69e-09	2.5e-09	0.941689
Medium LDL	Particle concentration (mol/l)	104	3	High decreasing	7.05e-10	-2.75e-09	4.16e-09	0.688947	101	3	High decreasing	1.97e-10	-3.24e-09	3.64e-09	0.910614
Medium LDL	Particle concentration (mol/l)	52	2	High persistent	-2.63e-11	-5.24e-09	5.19e-09	0.992104	50	2	High persistent	4.52e-10	-4.94e-09	5.85e-09	0.869552
Medium LDL	Phospholipids (mmol/l)	790	25	Low undereating	0				781	25	Low undereating	0
Medium LDL	Phospholipids (mmol/l)	1169	38	Low transient	0.0019998	-0.0004096	0.0044093	0.103749	1157	38	Low transient	0.0021355	-0.0002814	0.0045524	0.0832996
Medium LDL	Phospholipids (mmol/l)	599	19	Low and decreasing	0.0023028	-0.0006375	0.0052432	0.124733	591	19	Low and decreasing	0.0024142	-0.0005339	0.0053623	0.108455
Medium LDL	Phospholipids (mmol/l)	390	13	High transient	-0.0002615	-0.0035804	0.0030573	0.877224	384	13	High transient	5.36e-05	-0.0032838	0.0033911	0.974866
Medium LDL	Phospholipids (mmol/l)	104	3	High decreasing	0.0020024	-0.0028501	0.0068548	0.41852	101	3	High decreasing	0.0014724	-0.0033714	0.0063161	0.551211
Medium LDL	Phospholipids (mmol/l)	52	2	High persistent	0.0017173	-0.0051202	0.0085547	0.622436	50	2	High persistent	0.0027978	-0.0042431	0.0098386	0.435965
Medium LDL	Triglycerides (mmol/l)	790	25	Low undereating	0				781	25	Low undereating	0
Medium LDL	Triglycerides (mmol/l)	1169	38	Low transient	0.0003586	-0.0007357	0.0014528	0.520571	1157	38	Low transient	0.0003134	-0.0007737	0.0014005	0.571953
Medium LDL	Triglycerides (mmol/l)	599	19	Low and decreasing	0.001866	0.0003815	0.0033505	0.0137696	591	19	Low and decreasing	0.0017505	0.0002618	0.0032391	0.0211997
Medium LDL	Triglycerides (mmol/l)	390	13	High transient	9.3e-05	-0.0015238	0.0017097	0.910237	384	13	High transient	-0.0001047	-0.0017087	0.0014992	0.89814
Medium LDL	Triglycerides (mmol/l)	104	3	High decreasing	-0.0006238	-0.0026144	0.0013669	0.539012	101	3	High decreasing	-0.0009245	-0.0029078	0.0010588	0.360809
Medium LDL	Triglycerides (mmol/l)	52	2	High persistent	0.0008773	-0.0018325	0.0035871	0.525613	50	2	High persistent	0.0006745	-0.0021127	0.0034618	0.63516
Fatty acids	MUFA (mmol/l)	790	25	Low undereating	0				781	25	Low undereating	0
Fatty acids	MUFA (mmol/l)	1169	38	Low transient	0.0259754	-0.0191921	0.0711428	0.259577	1157	38	Low transient	0.0327337	-0.0122197	0.0776872	0.153465
Fatty acids	MUFA (mmol/l)	599	19	Low and decreasing	0.034318	-0.0225189	0.0911549	0.236549	591	19	Low and decreasing	0.048722	-0.007942	0.105386	0.0919127
Fatty acids	MUFA (mmol/l)	390	13	High transient	0.0070145	-0.0566701	0.0706991	0.829031	384	13	High transient	0.0247893	-0.0388909	0.0884694	0.445359
Fatty acids	MUFA (mmol/l)	104	3	High decreasing	0.0072336	-0.102202	0.116669	0.896889	101	3	High decreasing	0.0177219	-0.0923402	0.127784	0.752241
Fatty acids	MUFA (mmol/l)	52	2	High persistent	0.03559	-0.0743361	0.145516	0.525598	50	2	High persistent	0.0892181	-0.0226684	0.201105	0.118041
Medium VLDL	Total cholesterol (mmol/l)	790	25	Low undereating	0				781	25	Low undereating	0
Medium VLDL	Total cholesterol (mmol/l)	1169	38	Low transient	0.0028002	-0.00127	0.0068703	0.17746	1157	38	Low transient	0.0037681	-0.0001596	0.0076958	0.0600584
Medium VLDL	Total cholesterol (mmol/l)	599	19	Low and decreasing	0.0007461	-0.0040378	0.00553	0.759778	591	19	Low and decreasing	0.0025083	-0.0021713	0.0071879	0.293354
Medium VLDL	Total cholesterol (mmol/l)	390	13	High transient	0.0002	-0.0050798	0.0054798	0.940798	384	13	High transient	0.0027405	-0.0023851	0.0078661	0.294567
Medium VLDL	Total cholesterol (mmol/l)	104	3	High decreasing	0.0012848	-0.0086254	0.0111949	0.799366	101	3	High decreasing	0.0030722	-0.006586	0.0127304	0.532872
Medium VLDL	Total cholesterol (mmol/l)	52	2	High persistent	-0.0039077	-0.0134765	0.0056612	0.42336	50	2	High persistent	0.0033816	-0.0063639	0.013127	0.49633
Medium VLDL	Cholesterol esters (mmol/l)	790	25	Low undereating	0				781	25	Low undereating	0
Medium VLDL	Cholesterol esters (mmol/l)	1169	38	Low transient	0.0016869	-0.0005629	0.0039367	0.141617	1157	38	Low transient	0.0022015	2.45e-05	0.0043785	0.0474734
Medium VLDL	Cholesterol esters (mmol/l)	599	19	Low and decreasing	0.0004804	-0.0021853	0.003146	0.72386	591	19	Low and decreasing	0.0013713	-0.0012428	0.0039855	0.30375
Medium VLDL	Cholesterol esters (mmol/l)	390	13	High transient	-0.0001946	-0.0031064	0.0027172	0.895759	384	13	High transient	0.001206	-0.0016255	0.0040374	0.403719
Medium VLDL	Cholesterol esters (mmol/l)	104	3	High decreasing	0.0008799	-0.0045067	0.0062665	0.74878	101	3	High decreasing	0.0016723	-0.0035652	0.0069098	0.53133
Medium VLDL	Cholesterol esters (mmol/l)	52	2	High persistent	-0.0018364	-0.0073105	0.0036377	0.510736	50	2	High persistent	0.0019578	-0.0036316	0.0075473	0.49227
Medium VLDL	Free cholesterol (mmol/l)	790	25	Low undereating	0				781	25	Low undereating	0
Medium VLDL	Free cholesterol (mmol/l)	1169	38	Low transient	0.0010896	-0.000842	0.0030212	0.268782	1157	38	Low transient	0.0015428	-0.0003253	0.003411	0.105487
Medium VLDL	Free cholesterol (mmol/l)	599	19	Low and decreasing	0.0002394	-0.0020165	0.0024952	0.835216	591	19	Low and decreasing	0.0011105	-0.0010981	0.0033191	0.324272
Medium VLDL	Free cholesterol (mmol/l)	390	13	High transient	0.0003699	-0.0021745	0.0029142	0.775634	384	13	High transient	0.00151	-0.0009637	0.0039837	0.231446
Medium VLDL	Free cholesterol (mmol/l)	104	3	High decreasing	0.0003807	-0.0043082	0.0050697	0.873512	101	3	High decreasing	0.0013752	-0.0032145	0.0059649	0.556922
Medium VLDL	Free cholesterol (mmol/l)	52	2	High persistent	-0.0020974	-0.0064655	0.0022707	0.346544	50	2	High persistent	0.0013982	-0.0030421	0.0058386	0.537003
Medium VLDL	Total lipids (mmol/l)	790	25	Low undereating	0				781	25	Low undereating	0
Medium VLDL	Total lipids (mmol/l)	1169	38	Low transient	0.0081548	-0.0072387	0.0235483	0.299023	1157	38	Low transient	0.0119325	-0.0028564	0.0267214	0.113745
Medium VLDL	Total lipids (mmol/l)	599	19	Low and decreasing	-0.0001371	-0.0179008	0.0176266	0.987929	591	19	Low and decreasing	0.0072241	-0.0100944	0.0245426	0.413487
Medium VLDL	Total lipids (mmol/l)	390	13	High transient	0.0022008	-0.0179181	0.0223197	0.830185	384	13	High transient	0.0119684	-0.0074564	0.0313933	0.227106
Medium VLDL	Total lipids (mmol/l)	104	3	High decreasing	0.0034156	-0.0343253	0.0411564	0.85917	101	3	High decreasing	0.0121399	-0.0245109	0.0487907	0.516091
Medium VLDL	Total lipids (mmol/l)	52	2	High persistent	-0.0186511	-0.0540177	0.0167154	0.301206	50	2	High persistent	0.0109427	-0.0250078	0.0468932	0.550674
Medium VLDL	Particle concentration (mol/l)	790	25	Low undereating	0				781	25	Low undereating	0
Medium VLDL	Particle concentration (mol/l)	1169	38	Low transient	2.24e-10	-2.24e-10	6.73e-10	0.326977	1157	38	Low transient	3.34e-10	-9.74e-11	7.65e-10	0.129225
Medium VLDL	Particle concentration (mol/l)	599	19	Low and decreasing	-1.32e-11	-5.3e-10	5.03e-10	0.960075	591	19	Low and decreasing	2.02e-10	-3.01e-10	7.06e-10	0.431058
Medium VLDL	Particle concentration (mol/l)	390	13	High transient	8.01e-11	-5.09e-10	6.69e-10	0.789824	384	13	High transient	3.62e-10	-2.07e-10	9.3e-10	0.212326
Medium VLDL	Particle concentration (mol/l)	104	3	High decreasing	8.89e-11	-1.01e-09	1.19e-09	0.873686	101	3	High decreasing	3.51e-10	-7.14e-10	1.42e-09	0.518573
Medium VLDL	Particle concentration (mol/l)	52	2	High persistent	-5.63e-10	-1.59e-09	4.66e-10	0.283534	50	2	High persistent	3.01e-10	-7.44e-10	1.35e-09	0.572309
Medium VLDL	Phospholipids (mmol/l)	790	25	Low undereating	0				781	25	Low undereating	0
Medium VLDL	Phospholipids (mmol/l)	1169	38	Low transient	0.0016728	-0.0012677	0.0046132	0.264753	1157	38	Low transient	0.00238	-0.000455	0.005215	0.0998505
Medium VLDL	Phospholipids (mmol/l)	599	19	Low and decreasing	0.0003107	-0.0031089	0.0037303	0.858611	591	19	Low and decreasing	0.0016654	-0.001676	0.0050068	0.328524
Medium VLDL	Phospholipids (mmol/l)	390	13	High transient	0.0005048	-0.0033542	0.0043638	0.797585	384	13	High transient	0.0022948	-0.0014438	0.0060333	0.228863
Medium VLDL	Phospholipids (mmol/l)	104	3	High decreasing	0.0006423	-0.0064984	0.007783	0.860011	101	3	High decreasing	0.0022039	-0.0047622	0.0091701	0.535084
Medium VLDL	Phospholipids (mmol/l)	52	2	High persistent	-0.003333	-0.0100637	0.0033977	0.331653	50	2	High persistent	0.0021227	-0.0047155	0.0089609	0.542803
Medium VLDL	Triglycerides (mmol/l)	790	25	Low undereating	0				781	25	Low undereating	0
Medium VLDL	Triglycerides (mmol/l)	1169	38	Low transient	0.0036834	-0.0049222	0.012289	0.401402	1157	38	Low transient	0.0057861	-0.0024746	0.0140468	0.169737
Medium VLDL	Triglycerides (mmol/l)	599	19	Low and decreasing	-0.0012019	-0.0110369	0.0086331	0.810639	591	19	Low and decreasing	0.0030423	-0.006538	0.0126226	0.533562
Medium VLDL	Triglycerides (mmol/l)	390	13	High transient	0.0014977	-0.0098079	0.0128032	0.79508	384	13	High transient	0.0069349	-0.0039644	0.0178343	0.212288
Medium VLDL	Triglycerides (mmol/l)	104	3	High decreasing	0.0014903	-0.0195657	0.0225463	0.889636	101	3	High decreasing	0.0068653	-0.0135288	0.0272593	0.509276
Medium VLDL	Triglycerides (mmol/l)	52	2	High persistent	-0.0114093	-0.0311858	0.0083672	0.25807	50	2	High persistent	0.0054389	-0.0146779	0.0255558	0.596068
Glycerides and phospholipids	Phosphatidylcholine + other cholines (mmol/l)	790	25	Low undereating	0				781	25	Low undereating	0
Glycerides and phospholipids	Phosphatidylcholine + other cholines (mmol/l)	1169	38	Low transient	0.0158801	-0.0085395	0.0402997	0.202379	1157	38	Low transient	0.0136888	-0.0107612	0.0381388	0.272396
Glycerides and phospholipids	Phosphatidylcholine + other cholines (mmol/l)	599	19	Low and decreasing	0.0158606	-0.0145804	0.0463016	0.307051	591	19	Low and decreasing	0.0137771	-0.0168558	0.0444099	0.377931
Glycerides and phospholipids	Phosphatidylcholine + other cholines (mmol/l)	390	13	High transient	0.0146793	-0.0212784	0.0506369	0.423513	384	13	High transient	0.0115031	-0.0247621	0.0477683	0.534028
Glycerides and phospholipids	Phosphatidylcholine + other cholines (mmol/l)	104	3	High decreasing	0.0022369	-0.0456986	0.0501723	0.927104	101	3	High decreasing	-0.0073129	-0.0556467	0.041021	0.766746
Glycerides and phospholipids	Phosphatidylcholine + other cholines (mmol/l)	52	2	High persistent	0.0094119	-0.0554133	0.074237	0.775911	50	2	High persistent	0.0031127	-0.0637623	0.0699877	0.927289
Aromatic amino acids	Phenylalanine (mmol/l)	790	25	Low undereating	0				781	25	Low undereating	0
Aromatic amino acids	Phenylalanine (mmol/l)	1169	38	Low transient	-0.0001588	-0.0006059	0.0002883	0.486279	1157	38	Low transient	-0.0001012	-0.0005447	0.0003422	0.654526
Aromatic amino acids	Phenylalanine (mmol/l)	599	19	Low and decreasing	-0.00037	-0.0009234	0.0001835	0.190062	591	19	Low and decreasing	-0.0002544	-0.0008049	0.0002961	0.364922
Aromatic amino acids	Phenylalanine (mmol/l)	390	13	High transient	-0.0002913	-0.000874	0.0002914	0.327067	384	13	High transient	-0.0001115	-0.0006952	0.0004721	0.707972
Aromatic amino acids	Phenylalanine (mmol/l)	104	3	High decreasing	0.0003703	-0.0005661	0.0013067	0.438202	101	3	High decreasing	0.0004528	-0.0004953	0.001401	0.349131
Aromatic amino acids	Phenylalanine (mmol/l)	52	2	High persistent	-0.0013681	-0.0026209	-0.0001153	0.0323435	50	2	High persistent	-0.0009981	-0.0022616	0.0002653	0.121491
Fatty acids	PUFA (mmol/l)	790	25	Low undereating	0				781	25	Low undereating	0
Fatty acids	PUFA (mmol/l)	1169	38	Low transient	0.0266719	-0.0181354	0.0714793	0.243243	1157	38	Low transient	0.0277532	-0.0171331	0.0726395	0.22548
Fatty acids	PUFA (mmol/l)	599	19	Low and decreasing	0.0160889	-0.0389149	0.0710927	0.566332	591	19	Low and decreasing	0.0146653	-0.0405533	0.0698838	0.602581
Fatty acids	PUFA (mmol/l)	390	13	High transient	0.0113012	-0.051482	0.0740843	0.724159	384	13	High transient	0.0125193	-0.0508957	0.0759344	0.698718
Fatty acids	PUFA (mmol/l)	104	3	High decreasing	0.0204997	-0.0681559	0.109155	0.650309	101	3	High decreasing	0.0069451	-0.0814501	0.0953403	0.877578
Fatty acids	PUFA (mmol/l)	52	2	High persistent	-0.0348628	-0.149816	0.0800904	0.552123	50	2	High persistent	-0.0234285	-0.142733	0.0958763	0.700233
Glycolysis related metabolites	Pyruvate (mmol/l)	790	25	Low undereating	0				781	25	Low undereating	0
Glycolysis related metabolites	Pyruvate (mmol/l)	1169	38	Low transient	-0.0005235	-0.003427	0.0023801	0.723744	1157	38	Low transient	-3.62e-05	-0.0029301	0.0028577	0.980414
Glycolysis related metabolites	Pyruvate (mmol/l)	599	19	Low and decreasing	0.0029773	-0.0005602	0.0065147	0.0989959	591	19	Low and decreasing	0.0038057	0.0002781	0.0073333	0.0344818
Glycolysis related metabolites	Pyruvate (mmol/l)	390	13	High transient	0.0029922	-0.0009368	0.0069212	0.135476	384	13	High transient	0.0039453	2.71e-05	0.0078635	0.0484356
Glycolysis related metabolites	Pyruvate (mmol/l)	104	3	High decreasing	-0.0030154	-0.0095828	0.0035521	0.368062	101	3	High decreasing	-0.0019035	-0.0085133	0.0047063	0.572343
Glycolysis related metabolites	Pyruvate (mmol/l)	52	2	High persistent	-0.0049187	-0.0125674	0.00273	0.20744	50	2	High persistent	-0.0022676	-0.0103031	0.0057679	0.580092
Cholesterol	Remnant cholesterol (mmol/l)	790	25	Low undereating	0				781	25	Low undereating	0
Cholesterol	Remnant cholesterol (mmol/l)	1169	38	Low transient	0.0191323	-0.0023785	0.0406431	0.0812708	1157	38	Low transient	0.0226915	0.0014723	0.0439108	0.0360941
Cholesterol	Remnant cholesterol (mmol/l)	599	19	Low and decreasing	0.0130161	-0.0125816	0.0386137	0.318839	591	19	Low and decreasing	0.0179348	-0.00739	0.0432595	0.165062
Cholesterol	Remnant cholesterol (mmol/l)	390	13	High transient	-0.0032755	-0.0319249	0.025374	0.822642	384	13	High transient	0.0053237	-0.0230583	0.0337057	0.713061
Cholesterol	Remnant cholesterol (mmol/l)	104	3	High decreasing	0.0156818	-0.0298552	0.0612188	0.499581	101	3	High decreasing	0.0168546	-0.0281494	0.0618586	0.462807
Cholesterol	Remnant cholesterol (mmol/l)	52	2	High persistent	-0.0100582	-0.0715515	0.0514351	0.748452	50	2	High persistent	0.0137865	-0.0486339	0.076207	0.665002
Cholesterol	Total cholesterol (mmol/l)	790	25	Low undereating	0				781	25	Low undereating	0
Cholesterol	Total cholesterol (mmol/l)	1169	38	Low transient	0.0390166	-0.0155313	0.0935645	0.160879	1157	38	Low transient	0.0398367	-0.0149405	0.0946139	0.153985
Cholesterol	Total cholesterol (mmol/l)	599	19	Low and decreasing	0.0424807	-0.0238297	0.108791	0.209171	591	19	Low and decreasing	0.0398026	-0.0268647	0.10647	0.24184
Cholesterol	Total cholesterol (mmol/l)	390	13	High transient	-0.004347	-0.0795131	0.0708192	0.909727	384	13	High transient	-0.0050067	-0.0810285	0.0710152	0.897263
Cholesterol	Total cholesterol (mmol/l)	104	3	High decreasing	0.0430664	-0.0628522	0.148985	0.425378	101	3	High decreasing	0.0222544	-0.0827072	0.127216	0.67764
Cholesterol	Total cholesterol (mmol/l)	52	2	High persistent	0.0184567	-0.135402	0.172316	0.814064	50	2	High persistent	0.0178612	-0.141882	0.177604	0.826482
Glycerides and phospholipids	Triglycerides (mmol/l)	790	25	Low undereating	0				781	25	Low undereating	0
Glycerides and phospholipids	Triglycerides (mmol/l)	1169	38	Low transient	0.0155087	-0.0122547	0.0432721	0.273483	1157	38	Low transient	0.021408	-0.00565	0.048466	0.120929
Glycerides and phospholipids	Triglycerides (mmol/l)	599	19	Low and decreasing	0.012018	-0.0211355	0.0451714	0.477289	591	19	Low and decreasing	0.0235257	-0.0090582	0.0561095	0.156976
Glycerides and phospholipids	Triglycerides (mmol/l)	390	13	High transient	0.0062178	-0.0310827	0.0435184	0.743807	384	13	High transient	0.0209456	-0.0155643	0.0574554	0.260733
Glycerides and phospholipids	Triglycerides (mmol/l)	104	3	High decreasing	0.0008769	-0.0655588	0.0673126	0.979355	101	3	High decreasing	0.0142861	-0.0513398	0.0799121	0.66953
Glycerides and phospholipids	Triglycerides (mmol/l)	52	2	High persistent	-0.0243177	-0.0840848	0.0354494	0.425064	50	2	High persistent	0.0235856	-0.0370241	0.0841953	0.445522
Fatty acids	Saturated fatty acids (mmol/l)	790	25	Low undereating	0				781	25	Low undereating	0
Fatty acids	Saturated fatty acids (mmol/l)	1169	38	Low transient	0.0320216	-0.0229442	0.0869875	0.25343	1157	38	Low transient	0.0347465	-0.0203685	0.0898614	0.216508
Fatty acids	Saturated fatty acids (mmol/l)	599	19	Low and decreasing	0.0234246	-0.0428117	0.0896609	0.4881	591	19	Low and decreasing	0.0283721	-0.0380573	0.0948016	0.402413
Fatty acids	Saturated fatty acids (mmol/l)	390	13	High transient	0.0060249	-0.0692488	0.0812987	0.875304	384	13	High transient	0.0167833	-0.0592812	0.0928479	0.665314
Fatty acids	Saturated fatty acids (mmol/l)	104	3	High decreasing	0.0410696	-0.0745154	0.156655	0.486052	101	3	High decreasing	0.034974	-0.0818605	0.151809	0.557286
Fatty acids	Saturated fatty acids (mmol/l)	52	2	High persistent	-0.010959	-0.128907	0.106989	0.855454	50	2	High persistent	0.0248666	-0.0968076	0.146541	0.688656
Small HDL	Total cholesterol (mmol/l)	790	25	Low undereating	0				781	25	Low undereating	0
Small HDL	Total cholesterol (mmol/l)	1169	38	Low transient	0.0005735	-0.0031814	0.0043284	0.764606	1157	38	Low transient	0.0001901	-0.003568	0.0039483	0.920982
Small HDL	Total cholesterol (mmol/l)	599	19	Low and decreasing	0.0045071	-0.0002358	0.0092499	0.0625215	591	19	Low and decreasing	0.0037571	-0.0010284	0.0085427	0.123817
Small HDL	Total cholesterol (mmol/l)	390	13	High transient	-0.000667	-0.0059314	0.0045973	0.803808	384	13	High transient	-0.0009709	-0.0062718	0.0043301	0.719539
Small HDL	Total cholesterol (mmol/l)	104	3	High decreasing	0.0015977	-0.0059602	0.0091555	0.678547	101	3	High decreasing	0.0007114	-0.0069655	0.0083883	0.855824
Small HDL	Total cholesterol (mmol/l)	52	2	High persistent	0.0121609	0.0011681	0.0231536	0.0301519	50	2	High persistent	0.0115064	9.05e-05	0.0229222	0.0482114
Small HDL	Cholesterol esters (mmol/l)	790	25	Low undereating	0				781	25	Low undereating	0
Small HDL	Cholesterol esters (mmol/l)	1169	38	Low transient	0.0001792	-0.003113	0.0034715	0.914994	1157	38	Low transient	-0.0001771	-0.0034733	0.0031191	0.916115
Small HDL	Cholesterol esters (mmol/l)	599	19	Low and decreasing	0.0037037	-0.0004091	0.0078164	0.0775448	591	19	Low and decreasing	0.0029974	-0.0011482	0.0071429	0.156386
Small HDL	Cholesterol esters (mmol/l)	390	13	High transient	-0.0010965	-0.00565	0.003457	0.636846	384	13	High transient	-0.0013921	-0.0059761	0.0031918	0.55158
Small HDL	Cholesterol esters (mmol/l)	104	3	High decreasing	0.0006731	-0.0061471	0.0074933	0.84658	101	3	High decreasing	-0.0004136	-0.0072986	0.0064715	0.906254
Small HDL	Cholesterol esters (mmol/l)	52	2	High persistent	0.0094531	-0.0001188	0.019025	0.0529103	50	2	High persistent	0.0087814	-0.0011599	0.0187227	0.0833793
Small HDL	Free cholesterol (mmol/l)	790	25	Low undereating	0				781	25	Low undereating	0
Small HDL	Free cholesterol (mmol/l)	1169	38	Low transient	0.0003809	-0.0004798	0.0012416	0.385601	1157	38	Low transient	0.0003543	-0.0005098	0.0012185	0.42149
Small HDL	Free cholesterol (mmol/l)	599	19	Low and decreasing	0.0007893	-0.0002886	0.0018671	0.151168	591	19	Low and decreasing	0.0007459	-0.0003439	0.0018357	0.179692
Small HDL	Free cholesterol (mmol/l)	390	13	High transient	0.0004138	-0.0007999	0.0016276	0.503866	384	13	High transient	0.0004062	-0.0008195	0.0016319	0.515891
Small HDL	Free cholesterol (mmol/l)	104	3	High decreasing	0.0009233	-0.0008779	0.0027246	0.31494	101	3	High decreasing	0.0011236	-0.0007065	0.0029536	0.228769
Small HDL	Free cholesterol (mmol/l)	52	2	High persistent	0.0027081	-2.32e-05	0.0054394	0.0519751	50	2	High persistent	0.0027261	-0.0001161	0.0055683	0.060113
Small HDL	Total lipids (mmol/l)	790	25	Low undereating	0				781	25	Low undereating	0
Small HDL	Total lipids (mmol/l)	1169	38	Low transient	0.0031023	-0.0035362	0.0097408	0.359591	1157	38	Low transient	0.003181	-0.0034766	0.0098386	0.348914
Small HDL	Total lipids (mmol/l)	599	19	Low and decreasing	0.0084133	2.05e-05	0.016806	0.0494431	591	19	Low and decreasing	0.0087602	0.0002861	0.0172342	0.0427546
Small HDL	Total lipids (mmol/l)	390	13	High transient	0.0016709	-0.0078094	0.0111512	0.729684	384	13	High transient	0.0029003	-0.0066353	0.0124359	0.550975
Small HDL	Total lipids (mmol/l)	104	3	High decreasing	0.0039571	-0.0101168	0.0180309	0.581475	101	3	High decreasing	0.0059304	-0.0083976	0.0202585	0.417107
Small HDL	Total lipids (mmol/l)	52	2	High persistent	0.0207823	0.0005973	0.0409673	0.0435991	50	2	High persistent	0.0251805	0.0041741	0.0461869	0.0188192
Small HDL	Particle concentration (mol/l)	790	25	Low undereating	0				781	25	Low undereating	0
Small HDL	Particle concentration (mol/l)	1169	38	Low transient	1.32e-08	-1.03e-08	3.66e-08	0.270603	1157	38	Low transient	1.51e-08	-8.22e-09	3.84e-08	0.204105
Small HDL	Particle concentration (mol/l)	599	19	Low and decreasing	2.48e-08	-3.67e-09	5.34e-08	0.0876707	591	19	Low and decreasing	2.98e-08	1.25e-09	5.83e-08	0.040783
Small HDL	Particle concentration (mol/l)	390	13	High transient	1.08e-08	-2.17e-08	4.34e-08	0.514014	384	13	High transient	1.87e-08	-1.35e-08	5.1e-08	0.254898
Small HDL	Particle concentration (mol/l)	104	3	High decreasing	1.33e-08	-3.79e-08	6.46e-08	0.609978	101	3	High decreasing	2.68e-08	-2.42e-08	7.78e-08	0.302799
Small HDL	Particle concentration (mol/l)	52	2	High persistent	5.82e-08	-1.15e-08	1.28e-07	0.101734	50	2	High persistent	8.56e-08	1.3e-08	1.58e-07	0.0209234
Small HDL	Phospholipids (mmol/l)	790	25	Low undereating	0				781	25	Low undereating	0
Small HDL	Phospholipids (mmol/l)	1169	38	Low transient	0.0021739	-0.0019415	0.0062892	0.300412	1157	38	Low transient	0.0025366	-0.0015675	0.0066406	0.225655
Small HDL	Phospholipids (mmol/l)	599	19	Low and decreasing	0.0031178	-0.0018119	0.0080476	0.215042	591	19	Low and decreasing	0.0039969	-0.0009495	0.0089432	0.113215
Small HDL	Phospholipids (mmol/l)	390	13	High transient	0.0022498	-0.003358	0.0078576	0.43156	384	13	High transient	0.0034571	-0.0021203	0.0090345	0.224325
Small HDL	Phospholipids (mmol/l)	104	3	High decreasing	0.0026285	-0.0064575	0.0117145	0.570604	101	3	High decreasing	0.0051294	-0.0038794	0.0141383	0.264338
Small HDL	Phospholipids (mmol/l)	52	2	High persistent	0.008448	-0.0041898	0.0210859	0.19006	50	2	High persistent	0.0124592	-0.0007494	0.0256678	0.0644828
Small HDL	Triglycerides (mmol/l)	790	25	Low undereating	0				781	25	Low undereating	0
Small HDL	Triglycerides (mmol/l)	1169	38	Low transient	0.0003683	-0.0003084	0.0010449	0.285993	1157	38	Low transient	0.000469	-0.0001967	0.0011347	0.167271
Small HDL	Triglycerides (mmol/l)	599	19	Low and decreasing	0.0008049	-6.12e-05	0.001671	0.0685282	591	19	Low and decreasing	0.0010228	0.0001678	0.0018778	0.019059
Small HDL	Triglycerides (mmol/l)	390	13	High transient	0.0001326	-0.0008108	0.0010759	0.782916	384	13	High transient	0.000459	-0.0004805	0.0013984	0.338209
Small HDL	Triglycerides (mmol/l)	104	3	High decreasing	-0.0002323	-0.0017088	0.0012442	0.757733	101	3	High decreasing	0.0001294	-0.0013314	0.0015903	0.862093
Small HDL	Triglycerides (mmol/l)	52	2	High persistent	0.0002592	-0.0012741	0.0017926	0.740298	50	2	High persistent	0.0013084	-0.0002433	0.0028602	0.0983711
Small LDL	Total cholesterol (mmol/l)	790	25	Low undereating	0				781	25	Low undereating	0
Small LDL	Total cholesterol (mmol/l)	1169	38	Low transient	0.0040802	-0.0015207	0.009681	0.153287	1157	38	Low transient	0.0042841	-0.0013332	0.0099013	0.134918
Small LDL	Total cholesterol (mmol/l)	599	19	Low and decreasing	0.0052355	-0.0015682	0.0120393	0.13145	591	19	Low and decreasing	0.0051345	-0.0016971	0.011966	0.140677
Small LDL	Total cholesterol (mmol/l)	390	13	High transient	-0.0009629	-0.0086799	0.006754	0.806733	384	13	High transient	-0.0008754	-0.008633	0.0068822	0.824898
Small LDL	Total cholesterol (mmol/l)	104	3	High decreasing	0.0037854	-0.0067647	0.0143355	0.481786	101	3	High decreasing	0.0020775	-0.0084228	0.0125778	0.698089
Small LDL	Total cholesterol (mmol/l)	52	2	High persistent	-0.0003763	-0.0168668	0.0161142	0.964315	50	2	High persistent	0.0006658	-0.0163731	0.0177048	0.938931
Small LDL	Cholesterol esters (mmol/l)	790	25	Low undereating	0				781	25	Low undereating	0
Small LDL	Cholesterol esters (mmol/l)	1169	38	Low transient	0.0032863	-0.001327	0.0078996	0.162595	1157	38	Low transient	0.0034652	-0.0011579	0.0080883	0.141754
Small LDL	Cholesterol esters (mmol/l)	599	19	Low and decreasing	0.0043755	-0.0012732	0.0100242	0.12892	591	19	Low and decreasing	0.00433	-0.0013423	0.0100022	0.134561
Small LDL	Cholesterol esters (mmol/l)	390	13	High transient	-0.0007696	-0.0071614	0.0056222	0.813384	384	13	High transient	-0.0007463	-0.0071563	0.0056638	0.819448
Small LDL	Cholesterol esters (mmol/l)	104	3	High decreasing	0.002372	-0.0061792	0.0109232	0.586561	101	3	High decreasing	0.0009361	-0.0075525	0.0094247	0.828819
Small LDL	Cholesterol esters (mmol/l)	52	2	High persistent	-0.0013042	-0.0147715	0.0121631	0.849413	50	2	High persistent	-0.0003815	-0.0143107	0.0135478	0.957182
Small LDL	Free cholesterol (mmol/l)	790	25	Low undereating	0				781	25	Low undereating	0
Small LDL	Free cholesterol (mmol/l)	1169	38	Low transient	0.000826	-0.0002438	0.0018957	0.130144	1157	38	Low transient	0.0008509	-0.0002263	0.001928	0.121533
Small LDL	Free cholesterol (mmol/l)	599	19	Low and decreasing	0.0008612	-0.0004073	0.0021296	0.183221	591	19	Low and decreasing	0.0008048	-0.0004703	0.00208	0.215969
Small LDL	Free cholesterol (mmol/l)	390	13	High transient	-0.0002058	-0.001649	0.0012374	0.779839	384	13	High transient	-0.000143	-0.0016032	0.0013173	0.847753
Small LDL	Free cholesterol (mmol/l)	104	3	High decreasing	0.0014244	-0.0007077	0.0035564	0.19032	101	3	High decreasing	0.001153	-0.0009959	0.0033018	0.292867
Small LDL	Free cholesterol (mmol/l)	52	2	High persistent	0.0009369	-0.0021777	0.0040516	0.555357	50	2	High persistent	0.0010535	-0.002149	0.0042559	0.518972
Small LDL	Total lipids (mmol/l)	790	25	Low undereating	0				781	25	Low undereating	0
Small LDL	Total lipids (mmol/l)	1169	38	Low transient	0.0056941	-0.0019488	0.0133369	0.144178	1157	38	Low transient	0.0060204	-0.0016408	0.0136817	0.123465
Small LDL	Total lipids (mmol/l)	599	19	Low and decreasing	0.0077058	-0.0016871	0.0170987	0.107814	591	19	Low and decreasing	0.0077101	-0.0017185	0.0171386	0.108956
Small LDL	Total lipids (mmol/l)	390	13	High transient	-0.0008654	-0.0114551	0.0097242	0.872706	384	13	High transient	-0.0005825	-0.0112126	0.0100475	0.914438
Small LDL	Total lipids (mmol/l)	104	3	High decreasing	0.0051386	-0.0093024	0.0195797	0.485418	101	3	High decreasing	0.0030968	-0.011323	0.0175165	0.673721
Small LDL	Total lipids (mmol/l)	52	2	High persistent	0.0007167	-0.0211405	0.0225738	0.948745	50	2	High persistent	0.0027366	-0.0198494	0.0253226	0.812228
Small LDL	Particle concentration (mol/l)	790	25	Low undereating	0				781	25	Low undereating	0
Small LDL	Particle concentration (mol/l)	1169	38	Low transient	1.51e-09	-5.32e-10	3.55e-09	0.147367	1157	38	Low transient	1.6e-09	-4.48e-10	3.64e-09	0.125826
Small LDL	Particle concentration (mol/l)	599	19	Low and decreasing	2.29e-09	-2.58e-10	4.83e-09	0.0782178	591	19	Low and decreasing	2.3e-09	-2.54e-10	4.86e-09	0.0775874
Small LDL	Particle concentration (mol/l)	390	13	High transient	-2.94e-11	-2.9e-09	2.84e-09	0.983998	384	13	High transient	7.78e-12	-2.86e-09	2.88e-09	0.995756
Small LDL	Particle concentration (mol/l)	104	3	High decreasing	1.24e-09	-2.53e-09	5.01e-09	0.519383	101	3	High decreasing	7.84e-10	-3e-09	4.57e-09	0.685036
Small LDL	Particle concentration (mol/l)	52	2	High persistent	3.29e-10	-5.24e-09	5.9e-09	0.907902	50	2	High persistent	8.77e-10	-4.88e-09	6.64e-09	0.765238
Small LDL	Phospholipids (mmol/l)	790	25	Low undereating	0				781	25	Low undereating	0
Small LDL	Phospholipids (mmol/l)	1169	38	Low transient	0.0012621	-0.0003785	0.0029027	0.131554	1157	38	Low transient	0.0013456	-0.0003015	0.0029926	0.109289
Small LDL	Phospholipids (mmol/l)	599	19	Low and decreasing	0.0014174	-0.000594	0.0034288	0.167159	591	19	Low and decreasing	0.0014647	-0.0005572	0.0034866	0.155585
Small LDL	Phospholipids (mmol/l)	390	13	High transient	-2.97e-05	-0.0023081	0.0022487	0.979601	384	13	High transient	0.0001132	-0.0021777	0.0024041	0.922841
Small LDL	Phospholipids (mmol/l)	104	3	High decreasing	0.0015307	-0.0017036	0.004765	0.353496	101	3	High decreasing	0.0011963	-0.0020533	0.0044459	0.470466
Small LDL	Phospholipids (mmol/l)	52	2	High persistent	0.0008061	-0.0036515	0.0052638	0.722929	50	2	High persistent	0.001399	-0.0031986	0.0059966	0.550804
Small LDL	Triglycerides (mmol/l)	790	25	Low undereating	0				781	25	Low undereating	0
Small LDL	Triglycerides (mmol/l)	1169	38	Low transient	0.0003328	-0.000317	0.0009826	0.315386	1157	38	Low transient	0.0003708	-0.000278	0.0010197	0.262551
Small LDL	Triglycerides (mmol/l)	599	19	Low and decreasing	0.0010079	0.0001351	0.0018808	0.0236323	591	19	Low and decreasing	0.0010642	0.0001898	0.0019386	0.0170822
Small LDL	Triglycerides (mmol/l)	390	13	High transient	0.0001078	-0.000847	0.0010627	0.824755	384	13	High transient	0.0001587	-0.0007905	0.0011079	0.743093
Small LDL	Triglycerides (mmol/l)	104	3	High decreasing	-0.0002358	-0.0014816	0.0010099	0.710519	101	3	High decreasing	-0.0002381	-0.0015056	0.0010295	0.71272
Small LDL	Triglycerides (mmol/l)	52	2	High persistent	0.0002297	-0.0012241	0.0016835	0.756728	50	2	High persistent	0.000611	-0.0008758	0.0020979	0.42044
Small VLDL	Total cholesterol (mmol/l)	790	25	Low undereating	0				781	25	Low undereating	0
Small VLDL	Total cholesterol (mmol/l)	1169	38	Low transient	0.0034405	-0.0003364	0.0072175	0.0741841	1157	38	Low transient	0.0042675	0.0006014	0.0079336	0.0225351
Small VLDL	Total cholesterol (mmol/l)	599	19	Low and decreasing	0.0033672	-0.0011345	0.0078688	0.142588	591	19	Low and decreasing	0.00458	0.000194	0.008966	0.0406966
Small VLDL	Total cholesterol (mmol/l)	390	13	High transient	-0.0006383	-0.0055844	0.0043078	0.800255	384	13	High transient	0.0013811	-0.0034474	0.0062096	0.574958
Small VLDL	Total cholesterol (mmol/l)	104	3	High decreasing	0.0016344	-0.0063894	0.0096582	0.689638	101	3	High decreasing	0.0028517	-0.0050614	0.0107647	0.479868
Small VLDL	Total cholesterol (mmol/l)	52	2	High persistent	-0.0010457	-0.0112522	0.0091608	0.840799	50	2	High persistent	0.0048928	-0.0053713	0.0151568	0.350035
Small VLDL	Cholesterol esters (mmol/l)	790	25	Low undereating	0				781	25	Low undereating	0
Small VLDL	Cholesterol esters (mmol/l)	1169	38	Low transient	0.0022866	-0.0002932	0.0048665	0.0823307	1157	38	Low transient	0.0028325	0.0003259	0.0053392	0.0267889
Small VLDL	Cholesterol esters (mmol/l)	599	19	Low and decreasing	0.0020598	-0.0009726	0.0050922	0.182998	591	19	Low and decreasing	0.0028392	-0.0001167	0.0057951	0.059751
Small VLDL	Cholesterol esters (mmol/l)	390	13	High transient	-0.0006976	-0.0040961	0.002701	0.68737	384	13	High transient	0.0006098	-0.0027179	0.0039375	0.719391
Small VLDL	Cholesterol esters (mmol/l)	104	3	High decreasing	0.0010493	-0.0043341	0.0064328	0.702356	101	3	High decreasing	0.0017204	-0.0035875	0.0070283	0.525137
Small VLDL	Cholesterol esters (mmol/l)	52	2	High persistent	-0.0009514	-0.008394	0.0064912	0.802101	50	2	High persistent	0.0027443	-0.0047247	0.0102134	0.471315
Small VLDL	Free cholesterol (mmol/l)	790	25	Low undereating	0				781	25	Low undereating	0
Small VLDL	Free cholesterol (mmol/l)	1169	38	Low transient	0.0011294	-0.0001896	0.0024484	0.0932651	1157	38	Low transient	0.00141	0.0001234	0.0026966	0.0317277
Small VLDL	Free cholesterol (mmol/l)	599	19	Low and decreasing	0.0012897	-0.0003284	0.0029077	0.118196	591	19	Low and decreasing	0.0017224	0.0001375	0.0033072	0.0331764
Small VLDL	Free cholesterol (mmol/l)	390	13	High transient	4.07e-05	-0.0017018	0.0017833	0.963445	384	13	High transient	0.0007514	-0.0009552	0.002458	0.388025
Small VLDL	Free cholesterol (mmol/l)	104	3	High decreasing	0.0005554	-0.0023877	0.0034984	0.711403	101	3	High decreasing	0.0011	-0.0018143	0.0040143	0.459301
Small VLDL	Free cholesterol (mmol/l)	52	2	High persistent	-0.0001275	-0.0032259	0.0029709	0.935683	50	2	High persistent	0.0021107	-0.0010185	0.00524	0.186081
Small VLDL	Total lipids (mmol/l)	790	25	Low undereating	0				781	25	Low undereating	0
Small VLDL	Total lipids (mmol/l)	1169	38	Low transient	0.0075142	-0.0021461	0.0171746	0.127325	1157	38	Low transient	0.0097879	0.000444	0.0191319	0.0400699
Small VLDL	Total lipids (mmol/l)	599	19	Low and decreasing	0.007185	-0.0044047	0.0187746	0.224249	591	19	Low and decreasing	0.0109904	-0.0003045	0.0222853	0.0564994
Small VLDL	Total lipids (mmol/l)	390	13	High transient	1.41e-05	-0.0126044	0.0126327	0.998248	384	13	High transient	0.0056816	-0.006571	0.0179342	0.363313
Small VLDL	Total lipids (mmol/l)	104	3	High decreasing	0.0025604	-0.0190638	0.0241847	0.816428	101	3	High decreasing	0.0072283	-0.013999	0.0284556	0.504396
Small VLDL	Total lipids (mmol/l)	52	2	High persistent	-0.0044537	-0.0276239	0.0187165	0.706287	50	2	High persistent	0.0132705	-0.0101037	0.0366447	0.265715
Small VLDL	Particle concentration (mol/l)	790	25	Low undereating	0				781	25	Low undereating	0
Small VLDL	Particle concentration (mol/l)	1169	38	Low transient	3.26e-10	-1.39e-10	7.91e-10	0.16897	1157	38	Low transient	4.35e-10	-1.47e-11	8.85e-10	0.0579415
Small VLDL	Particle concentration (mol/l)	599	19	Low and decreasing	2.95e-10	-2.61e-10	8.51e-10	0.29843	591	19	Low and decreasing	4.84e-10	-5.87e-11	1.03e-09	0.0804393
Small VLDL	Particle concentration (mol/l)	390	13	High transient	4.53e-11	-5.64e-10	6.54e-10	0.88407	384	13	High transient	3.16e-10	-2.76e-10	9.08e-10	0.295114
Small VLDL	Particle concentration (mol/l)	104	3	High decreasing	8.84e-11	-9.74e-10	1.15e-09	0.870448	101	3	High decreasing	3.3e-10	-7.13e-10	1.37e-09	0.535071
Small VLDL	Particle concentration (mol/l)	52	2	High persistent	-2.92e-10	-1.37e-09	7.83e-10	0.594747	50	2	High persistent	5.66e-10	-5.21e-10	1.65e-09	0.30713
Small VLDL	Phospholipids (mmol/l)	790	25	Low undereating	0				781	25	Low undereating	0
Small VLDL	Phospholipids (mmol/l)	1169	38	Low transient	0.00155	-0.00037	0.00347	0.113547	1157	38	Low transient	0.0019798	0.0001174	0.0038423	0.0372155
Small VLDL	Phospholipids (mmol/l)	599	19	Low and decreasing	0.0019218	-0.000422	0.0042656	0.107996	591	19	Low and decreasing	0.0026112	0.0003259	0.0048965	0.025142
Small VLDL	Phospholipids (mmol/l)	390	13	High transient	6.48e-05	-0.0024584	0.002588	0.959835	384	13	High transient	0.0011968	-0.0012585	0.003652	0.339296
Small VLDL	Phospholipids (mmol/l)	104	3	High decreasing	0.000641	-0.0036703	0.0049523	0.770666	101	3	High decreasing	0.0016566	-0.0025831	0.0058962	0.443663
Small VLDL	Phospholipids (mmol/l)	52	2	High persistent	6.52e-05	-0.0043699	0.0045002	0.977023	50	2	High persistent	0.003674	-0.0007878	0.0081358	0.106517
Small VLDL	Triglycerides (mmol/l)	790	25	Low undereating	0				781	25	Low undereating	0
Small VLDL	Triglycerides (mmol/l)	1169	38	Low transient	0.0025237	-0.0020316	0.0070789	0.27744	1157	38	Low transient	0.0035407	-0.0008922	0.0079737	0.117429
Small VLDL	Triglycerides (mmol/l)	599	19	Low and decreasing	0.0019086	-0.0034837	0.0073009	0.48773	591	19	Low and decreasing	0.0038125	-0.0014784	0.0091033	0.157797
Small VLDL	Triglycerides (mmol/l)	390	13	High transient	0.0006131	-0.005389	0.0066153	0.841262	384	13	High transient	0.0031304	-0.0027389	0.0089996	0.295754
Small VLDL	Triglycerides (mmol/l)	104	3	High decreasing	0.0002946	-0.010204	0.0107932	0.95612	101	3	High decreasing	0.0027304	-0.0075959	0.0130566	0.604189
Small VLDL	Triglycerides (mmol/l)	52	2	High persistent	-0.0034628	-0.0138587	0.0069331	0.513741	50	2	High persistent	0.0047182	-0.0058605	0.0152968	0.381911
Glycerides and phospholipids	Cholines (mmol/l)	790	25	Low undereating	0				781	25	Low undereating	0
Glycerides and phospholipids	Cholines (mmol/l)	1169	38	Low transient	-77.138	-228.446	74.1701	0.317584	1157	38	Low transient	-78.7026	-233.093	75.6881	0.317625
Glycerides and phospholipids	Cholines (mmol/l)	599	19	Low and decreasing	-78.8818	-233.623	75.8589	0.317622	591	19	Low and decreasing	-81.0484	-240.052	77.9554	0.31766
Glycerides and phospholipids	Cholines (mmol/l)	390	13	High transient	-76.4965	-226.561	73.5683	0.317633	384	13	High transient	-79.3281	-234.957	76.3011	0.317661
Glycerides and phospholipids	Cholines (mmol/l)	104	3	High decreasing	-84.989	-251.766	81.7878	0.317784	101	3	High decreasing	-87.6324	-259.603	84.3384	0.317802
Glycerides and phospholipids	Cholines (mmol/l)	52	2	High persistent	-78.4277	-232.451	75.5953	0.318166	50	2	High persistent	-85.2329	-252.581	82.1148	0.318049
Fatty acids	Total fatty acids (mmol/l)	790	25	Low undereating	0				781	25	Low undereating	0
Fatty acids	Total fatty acids (mmol/l)	1169	38	Low transient	0.0921062	-0.0366725	0.220885	0.160905	1157	38	Low transient	0.103102	-0.0256447	0.231848	0.116475
Fatty acids	Total fatty acids (mmol/l)	599	19	Low and decreasing	0.0741926	-0.0871054	0.23549	0.36719	591	19	Low and decreasing	0.0921594	-0.0692641	0.253583	0.263049
Fatty acids	Total fatty acids (mmol/l)	390	13	High transient	0.0257192	-0.155749	0.207187	0.781114	384	13	High transient	0.0560149	-0.12649	0.238519	0.547354
Fatty acids	Total fatty acids (mmol/l)	104	3	High decreasing	0.0703658	-0.195955	0.336687	0.604459	101	3	High decreasing	0.0614456	-0.206771	0.329662	0.65333
Fatty acids	Total fatty acids (mmol/l)	52	2	High persistent	-0.0114303	-0.299353	0.276493	0.937961	50	2	High persistent	0.090952	-0.204926	0.386829	0.546735
Glycerides and phospholipids	Phosphoglycerides (mmol/l)	790	25	Low undereating	0				781	25	Low undereating	0
Glycerides and phospholipids	Phosphoglycerides (mmol/l)	1169	38	Low transient	0.0120602	-0.0101616	0.034282	0.287353	1157	38	Low transient	0.0114692	-0.0107544	0.0336928	0.311664
Glycerides and phospholipids	Phosphoglycerides (mmol/l)	599	19	Low and decreasing	0.0164049	-0.0118457	0.0446555	0.254967	591	19	Low and decreasing	0.0154982	-0.0129033	0.0438998	0.284729
Glycerides and phospholipids	Phosphoglycerides (mmol/l)	390	13	High transient	0.0076596	-0.0250188	0.040338	0.645849	384	13	High transient	0.0052786	-0.0276294	0.0381865	0.753155
Glycerides and phospholipids	Phosphoglycerides (mmol/l)	104	3	High decreasing	0.0144952	-0.02998	0.0589704	0.522848	101	3	High decreasing	0.0049558	-0.0395287	0.0494404	0.827102
Glycerides and phospholipids	Phosphoglycerides (mmol/l)	52	2	High persistent	0.0271986	-0.029028	0.0834252	0.342965	50	2	High persistent	0.0228407	-0.035369	0.0810504	0.441734
Aromatic amino acids	Tyrosine (mmol/l)	790	25	Low undereating	0				781	25	Low undereating	0
Aromatic amino acids	Tyrosine (mmol/l)	1169	38	Low transient	0.0005384	-0.0003569	0.0014337	0.238477	1157	38	Low transient	0.0007275	-0.0001516	0.0016065	0.104788
Aromatic amino acids	Tyrosine (mmol/l)	599	19	Low and decreasing	-0.0005759	-0.0016276	0.0004757	0.282984	591	19	Low and decreasing	-0.0002272	-0.00126	0.0008056	0.666274
Aromatic amino acids	Tyrosine (mmol/l)	390	13	High transient	7.45e-06	-0.0012637	0.0012786	0.990834	384	13	High transient	0.0004009	-0.0008684	0.0016703	0.535728
Aromatic amino acids	Tyrosine (mmol/l)	104	3	High decreasing	0.0003566	-0.0013283	0.0020414	0.678195	101	3	High decreasing	0.0004503	-0.0012117	0.0021123	0.595271
Aromatic amino acids	Tyrosine (mmol/l)	52	2	High persistent	-0.0011967	-0.0036385	0.0012452	0.336685	50	2	High persistent	-3.87e-05	-0.0025126	0.0024352	0.975553
Fatty acids	Degree of unsaturation	790	25	Low undereating	0				781	25	Low undereating	0
Fatty acids	Degree of unsaturation	1169	38	Low transient	-0.0007392	-0.0071617	0.0056833	0.82148	1157	38	Low transient	-0.0010107	-0.0074857	0.0054644	0.759593
Fatty acids	Degree of unsaturation	599	19	Low and decreasing	-0.0028729	-0.0104331	0.0046872	0.456267	591	19	Low and decreasing	-0.0032891	-0.010917	0.0043388	0.397919
Fatty acids	Degree of unsaturation	390	13	High transient	0.003166	-0.0056208	0.0119528	0.47994	384	13	High transient	0.0030248	-0.0059276	0.0119771	0.507708
Fatty acids	Degree of unsaturation	104	3	High decreasing	-0.0014358	-0.0178936	0.0150219	0.864186	101	3	High decreasing	-0.001171	-0.018027	0.015685	0.891661
Fatty acids	Degree of unsaturation	52	2	High persistent	-0.009287	-0.0287201	0.0101461	0.348818	50	2	High persistent	-0.0095952	-0.0297939	0.0106036	0.351708
Branched-chain amino acids	Valine (mmol/l)	790	25	Low undereating	0				781	25	Low undereating	0
Branched-chain amino acids	Valine (mmol/l)	1169	38	Low transient	0.000548	-0.0018828	0.0029788	0.658525	1157	38	Low transient	0.0008077	-0.0015617	0.0031771	0.503948
Branched-chain amino acids	Valine (mmol/l)	599	19	Low and decreasing	-0.0025151	-0.0053587	0.0003286	0.0829855	591	19	Low and decreasing	-0.0018892	-0.0046918	0.0009135	0.186388
Branched-chain amino acids	Valine (mmol/l)	390	13	High transient	-0.000732	-0.0040134	0.0025493	0.661835	384	13	High transient	0.0001433	-0.0030888	0.0033754	0.930719
Branched-chain amino acids	Valine (mmol/l)	104	3	High decreasing	0.0053441	0.0001149	0.0105732	0.0451758	101	3	High decreasing	0.0059118	0.0006438	0.0111799	0.0278567
Branched-chain amino acids	Valine (mmol/l)	52	2	High persistent	-0.0050218	-0.012704	0.0026604	0.200041	50	2	High persistent	-0.0018368	-0.009669	0.0059953	0.645661
Cholesterol	VLDL cholesterol (mmol/l)	790	25	Low undereating	0				781	25	Low undereating	0
Cholesterol	VLDL cholesterol (mmol/l)	1169	38	Low transient	0.0108848	-0.0021598	0.0239293	0.101921	1157	38	Low transient	0.0139584	0.0013901	0.0265266	0.0295116
Cholesterol	VLDL cholesterol (mmol/l)	599	19	Low and decreasing	0.0059101	-0.0094849	0.021305	0.451676	591	19	Low and decreasing	0.0109829	-0.0040054	0.0259712	0.150887
Cholesterol	VLDL cholesterol (mmol/l)	390	13	High transient	-0.0014093	-0.0183771	0.0155584	0.870642	384	13	High transient	0.0065436	-0.0098697	0.0229569	0.434451
Cholesterol	VLDL cholesterol (mmol/l)	104	3	High decreasing	0.0068322	-0.0227166	0.0363811	0.650323	101	3	High decreasing	0.0118531	-0.0169492	0.0406554	0.419781
Cholesterol	VLDL cholesterol (mmol/l)	52	2	High persistent	-0.0099701	-0.04373	0.0237898	0.562598	50	2	High persistent	0.0127747	-0.0211598	0.0467092	0.460494
Lipoprotein particle size	VLDL particle size (nm)	790	25	Low undereating	0				781	25	Low undereating	0
Lipoprotein particle size	VLDL particle size (nm)	1169	38	Low transient	0.0632675	-0.0403858	0.166921	0.231483	1157	38	Low transient	0.087338	-0.0130978	0.187774	0.0882883
Lipoprotein particle size	VLDL particle size (nm)	599	19	Low and decreasing	-0.0057306	-0.122999	0.111538	0.923673	591	19	Low and decreasing	0.0448424	-0.0699468	0.159632	0.443757
Lipoprotein particle size	VLDL particle size (nm)	390	13	High transient	0.0595441	-0.0801047	0.199193	0.403205	384	13	High transient	0.118719	-0.0178835	0.255321	0.088474
Lipoprotein particle size	VLDL particle size (nm)	104	3	High decreasing	0.009107	-0.227521	0.245735	0.939852	101	3	High decreasing	0.0712169	-0.157062	0.299495	0.540782
Lipoprotein particle size	VLDL particle size (nm)	52	2	High persistent	-0.0907184	-0.364508	0.183072	0.515951	50	2	High persistent	0.0897398	-0.19016	0.36964	0.529631
Glycerides and phospholipids	VLDL triglycerides (mmol/l)	790	25	Low undereating	0				781	25	Low undereating	0
Glycerides and phospholipids	VLDL triglycerides (mmol/l)	1169	38	Low transient	0.0117496	-0.0125632	0.0360624	0.34343	1157	38	Low transient	0.0174899	-0.0059592	0.0409391	0.143721
Glycerides and phospholipids	VLDL triglycerides (mmol/l)	599	19	Low and decreasing	0.0015833	-0.0264826	0.0296492	0.911929	591	19	Low and decreasing	0.0130316	-0.014378	0.0404411	0.351301
Glycerides and phospholipids	VLDL triglycerides (mmol/l)	390	13	High transient	0.0052912	-0.0268386	0.0374209	0.746797	384	13	High transient	0.0198966	-0.0112115	0.0510047	0.209908
Glycerides and phospholipids	VLDL triglycerides (mmol/l)	104	3	High decreasing	0.0032973	-0.0563892	0.0629839	0.91375	101	3	High decreasing	0.0175255	-0.0407062	0.0757573	0.555162
Glycerides and phospholipids	VLDL triglycerides (mmol/l)	52	2	High persistent	-0.0283303	-0.0829502	0.0262896	0.309235	50	2	High persistent	0.0178951	-0.0376397	0.0734299	0.527555
Very large HDL	Total cholesterol (mmol/l)	790	25	Low undereating	0				781	25	Low undereating	0
Very large HDL	Total cholesterol (mmol/l)	1169	38	Low transient	-0.0003147	-0.0061337	0.0055042	0.915546	1157	38	Low transient	-0.0012056	-0.0068721	0.004461	0.676602
Very large HDL	Total cholesterol (mmol/l)	599	19	Low and decreasing	-0.0005857	-0.0076115	0.0064401	0.870182	591	19	Low and decreasing	-0.002295	-0.0091751	0.004585	0.513124
Very large HDL	Total cholesterol (mmol/l)	390	13	High transient	0.0002406	-0.0076776	0.0081589	0.952489	384	13	High transient	-0.002654	-0.0104556	0.0051476	0.504817
Very large HDL	Total cholesterol (mmol/l)	104	3	High decreasing	0.0029461	-0.0087087	0.0146009	0.620187	101	3	High decreasing	-0.0003903	-0.0117553	0.0109748	0.946324
Very large HDL	Total cholesterol (mmol/l)	52	2	High persistent	0.0008591	-0.0142123	0.0159305	0.911016	50	2	High persistent	-0.0074573	-0.0230721	0.0081574	0.349133
Very large HDL	Cholesterol esters (mmol/l)	790	25	Low undereating	0				781	25	Low undereating	0
Very large HDL	Cholesterol esters (mmol/l)	1169	38	Low transient	-8.65e-05	-0.0043222	0.0041492	0.968078	1157	38	Low transient	-0.0006765	-0.00482	0.0034671	0.748914
Very large HDL	Cholesterol esters (mmol/l)	599	19	Low and decreasing	-0.0002711	-0.0053862	0.0048441	0.91725	591	19	Low and decreasing	-0.0014208	-0.0064464	0.0036049	0.579407
Very large HDL	Cholesterol esters (mmol/l)	390	13	High transient	0.0001023	-0.005659	0.0058637	0.972221	384	13	High transient	-0.0018395	-0.0075374	0.0038585	0.526785
Very large HDL	Cholesterol esters (mmol/l)	104	3	High decreasing	0.0025648	-0.0058772	0.0110068	0.551426	101	3	High decreasing	0.0004419	-0.00784	0.0087239	0.916678
Very large HDL	Cholesterol esters (mmol/l)	52	2	High persistent	0.0007747	-0.0101098	0.0116592	0.889022	50	2	High persistent	-0.0048695	-0.0162248	0.0064859	0.400515
Very large HDL	Free cholesterol (mmol/l)	790	25	Low undereating	0				781	25	Low undereating	0
Very large HDL	Free cholesterol (mmol/l)	1169	38	Low transient	-0.0001953	-0.0018478	0.0014573	0.816777	1157	38	Low transient	-0.0004959	-0.0020891	0.0010973	0.541733
Very large HDL	Free cholesterol (mmol/l)	599	19	Low and decreasing	-0.0002717	-0.0022629	0.0017195	0.789065	591	19	Low and decreasing	-0.0008309	-0.0027668	0.001105	0.400105
Very large HDL	Free cholesterol (mmol/l)	390	13	High transient	0.0001777	-0.0020755	0.0024309	0.877111	384	13	High transient	-0.0007747	-0.0029767	0.0014273	0.490371
Very large HDL	Free cholesterol (mmol/l)	104	3	High decreasing	0.0004209	-0.0029304	0.0037722	0.80549	101	3	High decreasing	-0.0007927	-0.004017	0.0024316	0.629793
Very large HDL	Free cholesterol (mmol/l)	52	2	High persistent	0.0001147	-0.0043159	0.0045454	0.959509	50	2	High persistent	-0.0025548	-0.007054	0.0019444	0.265634
Very large HDL	Total lipids (mmol/l)	790	25	Low undereating	0				781	25	Low undereating	0
Very large HDL	Total lipids (mmol/l)	1169	38	Low transient	-0.0012071	-0.0135934	0.0111792	0.848476	1157	38	Low transient	-0.0034791	-0.0154023	0.0084441	0.567277
Very large HDL	Total lipids (mmol/l)	599	19	Low and decreasing	-0.0007856	-0.0156909	0.0141196	0.917694	591	19	Low and decreasing	-0.0050228	-0.0195035	0.0094578	0.496487
Very large HDL	Total lipids (mmol/l)	390	13	High transient	0.0009916	-0.0158844	0.0178676	0.908289	384	13	High transient	-0.0060265	-0.0224708	0.0104178	0.472458
Very large HDL	Total lipids (mmol/l)	104	3	High decreasing	0.0023874	-0.0228999	0.0276748	0.853149	101	3	High decreasing	-0.0065693	-0.0308399	0.0177014	0.595659
Very large HDL	Total lipids (mmol/l)	52	2	High persistent	0.002856	-0.0308204	0.0365324	0.867943	50	2	High persistent	-0.0174714	-0.0517797	0.0168369	0.318115
Very large HDL	Particle concentration (mol/l)	790	25	Low undereating	0				781	25	Low undereating	0
Very large HDL	Particle concentration (mol/l)	1169	38	Low transient	-8.93e-10	-1.12e-08	9.41e-09	0.865157	1157	38	Low transient	-2.89e-09	-1.28e-08	7e-09	0.566399
Very large HDL	Particle concentration (mol/l)	599	19	Low and decreasing	-5.77e-11	-1.24e-08	1.23e-08	0.992703	591	19	Low and decreasing	-3.7e-09	-1.57e-08	8.3e-09	0.545809
Very large HDL	Particle concentration (mol/l)	390	13	High transient	1.15e-09	-1.29e-08	1.52e-08	0.871884	384	13	High transient	-4.84e-09	-1.85e-08	8.8e-09	0.486701
Very large HDL	Particle concentration (mol/l)	104	3	High decreasing	1.05e-09	-2.01e-08	2.22e-08	0.922339	101	3	High decreasing	-6.84e-09	-2.71e-08	1.34e-08	0.507852
Very large HDL	Particle concentration (mol/l)	52	2	High persistent	3.56e-09	-2.52e-08	3.23e-08	0.807847	50	2	High persistent	-1.38e-08	-4.29e-08	1.53e-08	0.353016
Very large HDL	Phospholipids (mmol/l)	790	25	Low undereating	0				781	25	Low undereating	0
Very large HDL	Phospholipids (mmol/l)	1169	38	Low transient	-0.0010668	-0.0077267	0.0055931	0.753479	1157	38	Low transient	-0.0024499	-0.0088082	0.0039083	0.450008
Very large HDL	Phospholipids (mmol/l)	599	19	Low and decreasing	-0.0002455	-0.0081908	0.0076999	0.951701	591	19	Low and decreasing	-0.0027656	-0.0104468	0.0049157	0.480275
Very large HDL	Phospholipids (mmol/l)	390	13	High transient	0.0006504	-0.0084197	0.0097205	0.888194	384	13	High transient	-0.0034473	-0.0122155	0.0053209	0.440833
Very large HDL	Phospholipids (mmol/l)	104	3	High decreasing	-0.0005352	-0.0143441	0.0132738	0.939432	101	3	High decreasing	-0.0059943	-0.0191043	0.0071158	0.370056
Very large HDL	Phospholipids (mmol/l)	52	2	High persistent	0.0022908	-0.0165817	0.0211633	0.811899	50	2	High persistent	-0.0095166	-0.028482	0.0094487	0.325251
Very large HDL	Triglycerides (mmol/l)	790	25	Low undereating	0				781	25	Low undereating	0
Very large HDL	Triglycerides (mmol/l)	1169	38	Low transient	0.0001472	-0.0002436	0.0005381	0.460171	1157	38	Low transient	0.000148	-0.0002416	0.0005377	0.456336
Very large HDL	Triglycerides (mmol/l)	599	19	Low and decreasing	9.78e-06	-0.0004822	0.0005018	0.968925	591	19	Low and decreasing	-8.92e-07	-0.0004898	0.000488	0.997145
Very large HDL	Triglycerides (mmol/l)	390	13	High transient	3.68e-05	-0.000518	0.0005915	0.896599	384	13	High transient	6.1e-06	-0.0005472	0.0005594	0.982743
Very large HDL	Triglycerides (mmol/l)	104	3	High decreasing	-6.95e-05	-0.0009366	0.0007977	0.875199	101	3	High decreasing	-0.0002347	-0.0011125	0.0006432	0.600185
Very large HDL	Triglycerides (mmol/l)	52	2	High persistent	-0.0003445	-0.0014151	0.0007261	0.528165	50	2	High persistent	-0.0005623	-0.0016657	0.0005412	0.317816
Very large VLDL	Total cholesterol (mmol/l)	790	25	Low undereating	0				781	25	Low undereating	0
Very large VLDL	Total cholesterol (mmol/l)	1169	38	Low transient	0.0003071	-0.0004158	0.0010299	0.404991	1157	38	Low transient	0.0004879	-0.0002019	0.0011776	0.165574
Very large VLDL	Total cholesterol (mmol/l)	599	19	Low and decreasing	-0.0001074	-0.0009341	0.0007193	0.798905	591	19	Low and decreasing	0.0002547	-0.0005475	0.001057	0.533596
Very large VLDL	Total cholesterol (mmol/l)	390	13	High transient	4.01e-05	-0.0008953	0.0009755	0.933065	384	13	High transient	0.0004987	-0.000394	0.0013914	0.27347
Very large VLDL	Total cholesterol (mmol/l)	104	3	High decreasing	-9.35e-06	-0.0018938	0.0018751	0.992237	101	3	High decreasing	0.0003982	-0.001433	0.0022293	0.669892
Very large VLDL	Total cholesterol (mmol/l)	52	2	High persistent	-0.0011771	-0.0027756	0.0004214	0.148873	50	2	High persistent	0.0002372	-0.0013793	0.0018537	0.773555
Very large VLDL	Cholesterol esters (mmol/l)	790	25	Low undereating	0				781	25	Low undereating	0
Very large VLDL	Cholesterol esters (mmol/l)	1169	38	Low transient	0.0001602	-0.0002192	0.0005397	0.407768	1157	38	Low transient	0.0002565	-0.0001048	0.0006177	0.163995
Very large VLDL	Cholesterol esters (mmol/l)	599	19	Low and decreasing	-7.5e-05	-0.0005072	0.0003571	0.733517	591	19	Low and decreasing	0.0001168	-0.000302	0.0005357	0.584472
Very large VLDL	Cholesterol esters (mmol/l)	390	13	High transient	7.53e-07	-0.0004861	0.0004876	0.997579	384	13	High transient	0.0002516	-0.0002125	0.0007156	0.287881
Very large VLDL	Cholesterol esters (mmol/l)	104	3	High decreasing	2.04e-05	-0.0009742	0.0010149	0.967974	101	3	High decreasing	0.0002396	-0.0007238	0.001203	0.625816
Very large VLDL	Cholesterol esters (mmol/l)	52	2	High persistent	-0.0005967	-0.0014506	0.0002572	0.170753	50	2	High persistent	0.0001618	-0.000702	0.0010256	0.713473
Very large VLDL	Free cholesterol (mmol/l)	790	25	Low undereating	0				781	25	Low undereating	0
Very large VLDL	Free cholesterol (mmol/l)	1169	38	Low transient	0.0001479	-0.0001986	0.0004944	0.402769	1157	38	Low transient	0.0002325	-9.93e-05	0.0005642	0.169547
Very large VLDL	Free cholesterol (mmol/l)	599	19	Low and decreasing	-3.14e-05	-0.0004307	0.0003679	0.877399	591	19	Low and decreasing	0.0001388	-0.0002496	0.0005272	0.483429
Very large VLDL	Free cholesterol (mmol/l)	390	13	High transient	3.99e-05	-0.0004139	0.0004938	0.863033	384	13	High transient	0.0002477	-0.0001862	0.0006817	0.263036
Very large VLDL	Free cholesterol (mmol/l)	104	3	High decreasing	-2.86e-05	-0.0009225	0.0008653	0.949979	101	3	High decreasing	0.0001596	-0.0007123	0.0010315	0.719663
Very large VLDL	Free cholesterol (mmol/l)	52	2	High persistent	-0.0005792	-0.001328	0.0001696	0.129451	50	2	High persistent	7.67e-05	-0.0006805	0.0008338	0.842625
Very large VLDL	Total lipids (mmol/l)	790	25	Low undereating	0				781	25	Low undereating	0
Very large VLDL	Total lipids (mmol/l)	1169	38	Low transient	0.0013864	-0.0022572	0.00503	0.45569	1157	38	Low transient	0.0022645	-0.0012311	0.0057602	0.204115
Very large VLDL	Total lipids (mmol/l)	599	19	Low and decreasing	-0.0006534	-0.0048137	0.003507	0.758157	591	19	Low and decreasing	0.0011509	-0.0029021	0.005204	0.577721
Very large VLDL	Total lipids (mmol/l)	390	13	High transient	0.0008146	-0.0040022	0.0056314	0.740219	384	13	High transient	0.0030091	-0.0016175	0.0076356	0.202319
Very large VLDL	Total lipids (mmol/l)	104	3	High decreasing	-7.95e-05	-0.0094821	0.0093231	0.986774	101	3	High decreasing	0.0020505	-0.0071212	0.0112222	0.661156
Very large VLDL	Total lipids (mmol/l)	52	2	High persistent	-0.0057488	-0.0136991	0.0022016	0.156359	50	2	High persistent	0.0012161	-0.0068621	0.0092943	0.767886
Very large VLDL	Particle concentration (mol/l)	790	25	Low undereating	0				781	25	Low undereating	0
Very large VLDL	Particle concentration (mol/l)	1169	38	Low transient	1.43e-11	-2.3e-11	5.16e-11	0.451985	1157	38	Low transient	2.33e-11	-1.24e-11	5.9e-11	0.200703
Very large VLDL	Particle concentration (mol/l)	599	19	Low and decreasing	-8e-12	-5.05e-11	3.45e-11	0.71196	591	19	Low and decreasing	1.06e-11	-3.07e-11	5.2e-11	0.614696
Very large VLDL	Particle concentration (mol/l)	390	13	High transient	7.97e-12	-4.13e-11	5.72e-11	0.751224	384	13	High transient	3.05e-11	-1.67e-11	7.78e-11	0.205305
Very large VLDL	Particle concentration (mol/l)	104	3	High decreasing	-2.13e-12	-9.81e-11	9.39e-11	0.965356	101	3	High decreasing	1.99e-11	-7.37e-11	1.13e-10	0.677353
Very large VLDL	Particle concentration (mol/l)	52	2	High persistent	-5.98e-11	-1.41e-10	2.18e-11	0.150966	50	2	High persistent	1.21e-11	-7.08e-11	9.5e-11	0.774936
Very large VLDL	Phospholipids (mmol/l)	790	25	Low undereating	0				781	25	Low undereating	0
Very large VLDL	Phospholipids (mmol/l)	1169	38	Low transient	0.0002093	-0.0003868	0.0008054	0.49123	1157	38	Low transient	0.0003517	-0.0002206	0.0009241	0.228327
Very large VLDL	Phospholipids (mmol/l)	599	19	Low and decreasing	-0.0001018	-0.0007875	0.0005839	0.77095	591	19	Low and decreasing	0.0001882	-0.0004803	0.0008567	0.58095
Very large VLDL	Phospholipids (mmol/l)	390	13	High transient	0.0001138	-0.0006749	0.0009025	0.777252	384	13	High transient	0.0004625	-0.0002939	0.0012188	0.230646
Very large VLDL	Phospholipids (mmol/l)	104	3	High decreasing	-6.58e-05	-0.001599	0.0014674	0.932908	101	3	High decreasing	0.0002696	-0.0012303	0.0017695	0.724521
Very large VLDL	Phospholipids (mmol/l)	52	2	High persistent	-0.0010174	-0.0022869	0.0002521	0.116205	50	2	High persistent	0.000107	-0.0011803	0.0013944	0.870517
Very large VLDL	Triglycerides (mmol/l)	790	25	Low undereating	0				781	25	Low undereating	0
Very large VLDL	Triglycerides (mmol/l)	1169	38	Low transient	0.000876	-0.0014599	0.0032119	0.462196	1157	38	Low transient	0.001431	-0.0008141	0.003676	0.211482
Very large VLDL	Triglycerides (mmol/l)	599	19	Low and decreasing	-0.0004379	-0.0030999	0.0022241	0.747076	591	19	Low and decreasing	0.0007144	-0.0018823	0.0033111	0.589627
Very large VLDL	Triglycerides (mmol/l)	390	13	High transient	0.000668	-0.0024416	0.0037776	0.673636	384	13	High transient	0.0020554	-0.0009395	0.0050503	0.178512
Very large VLDL	Triglycerides (mmol/l)	104	3	High decreasing	3.06e-06	-0.0060011	0.0060072	0.999202	101	3	High decreasing	0.0013904	-0.0044696	0.0072504	0.6418
Very large VLDL	Triglycerides (mmol/l)	52	2	High persistent	-0.0035469	-0.0086747	0.001581	0.175133	50	2	High persistent	0.0008794	-0.0043416	0.0061004	0.741233
Very Small VLDL	Total cholesterol (mmol/l)	790	25	Low undereating	0				781	25	Low undereating	0
Very Small VLDL	Total cholesterol (mmol/l)	1169	38	Low transient	0.0030534	-0.000591	0.0066979	0.100528	1157	38	Low transient	0.0034725	-0.000158	0.007103	0.0608282
Very Small VLDL	Total cholesterol (mmol/l)	599	19	Low and decreasing	0.0020859	-0.0021423	0.0063142	0.333476	591	19	Low and decreasing	0.0024723	-0.0017282	0.0066729	0.248572
Very Small VLDL	Total cholesterol (mmol/l)	390	13	High transient	-0.0014159	-0.0063646	0.0035328	0.574849	384	13	High transient	-0.0002535	-0.0052038	0.0046967	0.92002
Very Small VLDL	Total cholesterol (mmol/l)	104	3	High decreasing	0.0035829	-0.0039906	0.0111564	0.353692	101	3	High decreasing	0.0036436	-0.0040155	0.0113027	0.351013
Very Small VLDL	Total cholesterol (mmol/l)	52	2	High persistent	-0.0001073	-0.0109166	0.0107019	0.984466	50	2	High persistent	0.0025853	-0.0083361	0.0135067	0.642573
Very Small VLDL	Cholesterol esters (mmol/l)	790	25	Low undereating	0				781	25	Low undereating	0
Very Small VLDL	Cholesterol esters (mmol/l)	1169	38	Low transient	0.0020797	-0.0005023	0.0046616	0.114369	1157	38	Low transient	0.0024396	-0.0001154	0.0049946	0.0612741
Very Small VLDL	Cholesterol esters (mmol/l)	599	19	Low and decreasing	0.0012183	-0.0017589	0.0041956	0.422411	591	19	Low and decreasing	0.0016512	-0.0012901	0.0045926	0.271101
Very Small VLDL	Cholesterol esters (mmol/l)	390	13	High transient	-0.000963	-0.0044953	0.0025694	0.593019	384	13	High transient	-1.06e-05	-0.0035251	0.003504	0.995303
Very Small VLDL	Cholesterol esters (mmol/l)	104	3	High decreasing	0.0021192	-0.0031916	0.00743	0.434038	101	3	High decreasing	0.0023947	-0.0029509	0.0077404	0.379816
Very Small VLDL	Cholesterol esters (mmol/l)	52	2	High persistent	-0.000773	-0.0086245	0.0070784	0.846932	50	2	High persistent	0.001642	-0.0062421	0.0095261	0.683037
Very Small VLDL	Free cholesterol (mmol/l)	790	25	Low undereating	0				781	25	Low undereating	0
Very Small VLDL	Free cholesterol (mmol/l)	1169	38	Low transient	0.0009963	-0.0001805	0.0021731	0.0970079	1157	38	Low transient	0.0010564	-0.0001281	0.0022408	0.0804371
Very Small VLDL	Free cholesterol (mmol/l)	599	19	Low and decreasing	0.0008965	-0.0005164	0.0023093	0.213564	591	19	Low and decreasing	0.000851	-0.0005655	0.0022675	0.238907
Very Small VLDL	Free cholesterol (mmol/l)	390	13	High transient	-0.0004136	-0.0019949	0.0011677	0.608109	384	13	High transient	-0.0002023	-0.0017897	0.0013851	0.802707
Very Small VLDL	Free cholesterol (mmol/l)	104	3	High decreasing	0.0014996	-0.0009761	0.0039753	0.235059	101	3	High decreasing	0.0012876	-0.0012214	0.0037966	0.31439
Very Small VLDL	Free cholesterol (mmol/l)	52	2	High persistent	0.0006991	-0.0024847	0.0038828	0.666846	50	2	High persistent	0.0009801	-0.002291	0.0042511	0.556933
Very Small VLDL	Total lipids (mmol/l)	790	25	Low undereating	0				781	25	Low undereating	0
Very Small VLDL	Total lipids (mmol/l)	1169	38	Low transient	0.0060235	-0.0004742	0.0125213	0.0692182	1157	38	Low transient	0.0068001	0.0003331	0.0132672	0.0393184
Very Small VLDL	Total lipids (mmol/l)	599	19	Low and decreasing	0.006452	-0.0013417	0.0142457	0.104653	591	19	Low and decreasing	0.0072055	-0.0005178	0.0149288	0.067453
Very Small VLDL	Total lipids (mmol/l)	390	13	High transient	-0.0016686	-0.0103002	0.0069629	0.704683	384	13	High transient	0.0002752	-0.0083687	0.0089191	0.950224
Very Small VLDL	Total lipids (mmol/l)	104	3	High decreasing	0.0049529	-0.0084684	0.0183742	0.469385	101	3	High decreasing	0.0047867	-0.0087155	0.0182889	0.487041
Very Small VLDL	Total lipids (mmol/l)	52	2	High persistent	0.0007346	-0.018083	0.0195522	0.938993	50	2	High persistent	0.0060735	-0.0131323	0.0252793	0.53527
Very Small VLDL	Particle concentration (mol/l)	790	25	Low undereating	0				781	25	Low undereating	0
Very Small VLDL	Particle concentration (mol/l)	1169	38	Low transient	3.87e-10	-2.86e-11	8.03e-10	0.0679535	1157	38	Low transient	4.28e-10	1.19e-11	8.44e-10	0.043792
Very Small VLDL	Particle concentration (mol/l)	599	19	Low and decreasing	4.85e-10	-3.18e-11	1e-09	0.0658428	591	19	Low and decreasing	5.16e-10	2.68e-12	1.03e-09	0.0488178
Very Small VLDL	Particle concentration (mol/l)	390	13	High transient	-7.48e-11	-6.28e-10	4.79e-10	0.791026	384	13	High transient	2.75e-11	-5.29e-10	5.84e-10	0.922911
Very Small VLDL	Particle concentration (mol/l)	104	3	High decreasing	2.61e-10	-5.99e-10	1.12e-09	0.551504	101	3	High decreasing	2.21e-10	-6.44e-10	1.09e-09	0.617043
Very Small VLDL	Particle concentration (mol/l)	52	2	High persistent	1.42e-10	-9.83e-10	1.27e-09	0.804434	50	2	High persistent	4.45e-10	-7.14e-10	1.6e-09	0.45173
Very Small VLDL	Phospholipids (mmol/l)	790	25	Low undereating	0				781	25	Low undereating	0
Very Small VLDL	Phospholipids (mmol/l)	1169	38	Low transient	0.0017604	-0.0004221	0.0039429	0.113863	1157	38	Low transient	0.0018835	-0.0003046	0.0040717	0.0915492
Very Small VLDL	Phospholipids (mmol/l)	599	19	Low and decreasing	0.0022092	-0.0004438	0.0048623	0.102627	591	19	Low and decreasing	0.0022202	-0.0004302	0.0048707	0.100594
Very Small VLDL	Phospholipids (mmol/l)	390	13	High transient	-0.0004548	-0.0033979	0.0024882	0.761902	384	13	High transient	-0.0002181	-0.0031914	0.0027552	0.885642
Very Small VLDL	Phospholipids (mmol/l)	104	3	High decreasing	0.0012627	-0.0031568	0.0056821	0.575394	101	3	High decreasing	0.0006389	-0.0037597	0.0050375	0.775813
Very Small VLDL	Phospholipids (mmol/l)	52	2	High persistent	0.0004454	-0.0060127	0.0069034	0.892451	50	2	High persistent	0.0011096	-0.0055619	0.0077811	0.74436
Very Small VLDL	Triglycerides (mmol/l)	790	25	Low undereating	0				781	25	Low undereating	0
Very Small VLDL	Triglycerides (mmol/l)	1169	38	Low transient	0.0012068	-0.0003363	0.00275	0.125284	1157	38	Low transient	0.0014402	-9.13e-05	0.0029718	0.065308
Very Small VLDL	Triglycerides (mmol/l)	599	19	Low and decreasing	0.0021552	0.0001633	0.0041472	0.033959	591	19	Low and decreasing	0.0025095	0.0005362	0.0044828	0.0127005
Very Small VLDL	Triglycerides (mmol/l)	390	13	High transient	0.0002005	-0.0019077	0.0023087	0.852104	384	13	High transient	0.0007438	-0.0013589	0.0028466	0.487998
Very Small VLDL	Triglycerides (mmol/l)	104	3	High decreasing	8.19e-05	-0.0032048	0.0033685	0.961051	101	3	High decreasing	0.0004753	-0.0028349	0.0037856	0.778313
Very Small VLDL	Triglycerides (mmol/l)	52	2	High persistent	0.0003765	-0.0031378	0.0038909	0.833629	50	2	High persistent	0.0023533	-0.0012265	0.0059331	0.197515
Extremely large VLDL	Total cholesterol (mmol/l)	790	25	Low undereating	0				781	25	Low undereating	0
Extremely large VLDL	Total cholesterol (mmol/l)	1169	38	Low transient	0.0001011	-0.0001422	0.0003444	0.415468	1157	38	Low transient	0.0001603	-7.21e-05	0.0003928	0.176399
Extremely large VLDL	Total cholesterol (mmol/l)	599	19	Low and decreasing	-1.54e-05	-0.000294	0.0002633	0.913784	591	19	Low and decreasing	0.0001037	-0.0001672	0.0003745	0.453093
Extremely large VLDL	Total cholesterol (mmol/l)	390	13	High transient	-3.25e-06	-0.0003146	0.0003081	0.983689	384	13	High transient	0.0001516	-0.0001465	0.0004496	0.318791
Extremely large VLDL	Total cholesterol (mmol/l)	104	3	High decreasing	4.03e-06	-0.0006422	0.0006503	0.990237	101	3	High decreasing	0.0001355	-0.0004928	0.0007638	0.672466
Extremely large VLDL	Total cholesterol (mmol/l)	52	2	High persistent	-0.000396	-0.0009292	0.0001372	0.145453	50	2	High persistent	7.35e-05	-0.0004673	0.0006144	0.789759
Extremely large VLDL	Cholesterol esters (mmol/l)	790	25	Low undereating	0				781	25	Low undereating	0
Extremely large VLDL	Cholesterol esters (mmol/l)	1169	38	Low transient	4.34e-05	-8.49e-05	0.0001716	0.507278	1157	38	Low transient	7.36e-05	-4.89e-05	0.0001962	0.23888
Extremely large VLDL	Cholesterol esters (mmol/l)	599	19	Low and decreasing	-8.2e-06	-0.0001556	0.0001393	0.913221	591	19	Low and decreasing	5.14e-05	-9.23e-05	0.0001951	0.483021
Extremely large VLDL	Cholesterol esters (mmol/l)	390	13	High transient	-3e-05	-0.0001899	0.0001299	0.713096	384	13	High transient	5.5e-05	-9.8e-05	0.0002079	0.480955
Extremely large VLDL	Cholesterol esters (mmol/l)	104	3	High decreasing	1.3e-05	-0.0003335	0.0003595	0.941301	101	3	High decreasing	7.88e-05	-0.0002574	0.0004151	0.645829
Extremely large VLDL	Cholesterol esters (mmol/l)	52	2	High persistent	-0.0002044	-0.0004839	7.52e-05	0.151835	50	2	High persistent	4.28e-05	-0.0002413	0.0003268	0.767791
Extremely large VLDL	Free cholesterol (mmol/l)	790	25	Low undereating	0				781	25	Low undereating	0
Extremely large VLDL	Free cholesterol (mmol/l)	1169	38	Low transient	5.62e-05	-6.44e-05	0.0001767	0.361188	1157	38	Low transient	8.51e-05	-3.06e-05	0.0002009	0.149375
Extremely large VLDL	Free cholesterol (mmol/l)	599	19	Low and decreasing	-8.71e-06	-0.0001477	0.0001303	0.902212	591	19	Low and decreasing	5.07e-05	-8.47e-05	0.0001861	0.463116
Extremely large VLDL	Free cholesterol (mmol/l)	390	13	High transient	2.52e-05	-0.0001346	0.000185	0.757023	384	13	High transient	9.5e-05	-5.82e-05	0.0002483	0.224176
Extremely large VLDL	Free cholesterol (mmol/l)	104	3	High decreasing	-1.05e-05	-0.0003169	0.000296	0.946666	101	3	High decreasing	5.51e-05	-0.0002441	0.0003544	0.717989
Extremely large VLDL	Free cholesterol (mmol/l)	52	2	High persistent	-0.0001933	-0.0004541	6.75e-05	0.146257	50	2	High persistent	2.9e-05	-0.0002354	0.0002934	0.829874
Extremely large VLDL	Total lipids (mmol/l)	790	25	Low undereating	0				781	25	Low undereating	0
Extremely large VLDL	Total lipids (mmol/l)	1169	38	Low transient	0.0007145	-0.0007632	0.0021923	0.343149	1157	38	Low transient	0.001073	-0.0003426	0.0024887	0.137315
Extremely large VLDL	Total lipids (mmol/l)	599	19	Low and decreasing	-0.0001225	-0.0018186	0.0015736	0.887392	591	19	Low and decreasing	0.0006166	-0.0010328	0.0022659	0.463616
Extremely large VLDL	Total lipids (mmol/l)	390	13	High transient	0.0003044	-0.0016474	0.0022562	0.759766	384	13	High transient	0.0011845	-0.0006827	0.0030518	0.213645
Extremely large VLDL	Total lipids (mmol/l)	104	3	High decreasing	3.18e-05	-0.0037452	0.0038087	0.98684	101	3	High decreasing	0.0008465	-0.0028293	0.0045222	0.651642
Extremely large VLDL	Total lipids (mmol/l)	52	2	High persistent	-0.0023822	-0.0056394	0.000875	0.151669	50	2	High persistent	0.0004041	-0.0028956	0.0037038	0.810245
Extremely large VLDL	Particle concentration (mol/l)	790	25	Low undereating	0				781	25	Low undereating	0
Extremely large VLDL	Particle concentration (mol/l)	1169	38	Low transient	2.9e-12	-3.65e-12	9.46e-12	0.385098	1157	38	Low transient	4.51e-12	-1.75e-12	1.08e-11	0.158119
Extremely large VLDL	Particle concentration (mol/l)	599	19	Low and decreasing	-8.43e-13	-8.37e-12	6.69e-12	0.826221	591	19	Low and decreasing	2.45e-12	-4.85e-12	9.75e-12	0.511038
Extremely large VLDL	Particle concentration (mol/l)	390	13	High transient	9.59e-13	-7.66e-12	9.58e-12	0.827186	384	13	High transient	4.91e-12	-3.3e-12	1.31e-11	0.240894
Extremely large VLDL	Particle concentration (mol/l)	104	3	High decreasing	-6.54e-13	-1.74e-11	1.61e-11	0.938801	101	3	High decreasing	2.99e-12	-1.33e-11	1.92e-11	0.718561
Extremely large VLDL	Particle concentration (mol/l)	52	2	High persistent	-1.12e-11	-2.55e-11	3.16e-12	0.126302	50	2	High persistent	1.43e-12	-1.31e-11	1.59e-11	0.846856
Extremely large VLDL	Phospholipids (mmol/l)	790	25	Low undereating	0				781	25	Low undereating	0
Extremely large VLDL	Phospholipids (mmol/l)	1169	38	Low transient	8.73e-05	-9.11e-05	0.0002657	0.337208	1157	38	Low transient	0.0001302	-4.11e-05	0.0003015	0.13627
Extremely large VLDL	Phospholipids (mmol/l)	599	19	Low and decreasing	-6.86e-06	-0.000213	0.0001992	0.947957	591	19	Low and decreasing	8.11e-05	-0.0001197	0.0002819	0.428345
Extremely large VLDL	Phospholipids (mmol/l)	390	13	High transient	4.44e-05	-0.0001934	0.0002823	0.71403	384	13	High transient	0.0001467	-8.1e-05	0.0003743	0.206599
Extremely large VLDL	Phospholipids (mmol/l)	104	3	High decreasing	-1.03e-06	-0.000451	0.0004489	0.996414	101	3	High decreasing	9.67e-05	-0.0003423	0.0005358	0.66574
Extremely large VLDL	Phospholipids (mmol/l)	52	2	High persistent	-0.0002835	-0.0006691	0.000102	0.14939	50	2	High persistent	4.55e-05	-0.000345	0.0004359	0.81943
Extremely large VLDL	Triglycerides (mmol/l)	790	25	Low undereating	0				781	25	Low undereating	0
Extremely large VLDL	Triglycerides (mmol/l)	1169	38	Low transient	0.0005269	-0.0005344	0.0015882	0.330421	1157	38	Low transient	0.0007832	-0.0002343	0.0018007	0.131324
Extremely large VLDL	Triglycerides (mmol/l)	599	19	Low and decreasing	-9.92e-05	-0.0013183	0.0011198	0.873195	591	19	Low and decreasing	0.0004328	-0.0007531	0.0016186	0.474353
Extremely large VLDL	Triglycerides (mmol/l)	390	13	High transient	0.0002608	-0.0011496	0.0016713	0.716961	384	13	High transient	0.0008838	-0.0004656	0.0022331	0.199179
Extremely large VLDL	Triglycerides (mmol/l)	104	3	High decreasing	2.84e-05	-0.0026594	0.0027162	0.983453	101	3	High decreasing	0.0006138	-0.0020021	0.0032298	0.645479
Extremely large VLDL	Triglycerides (mmol/l)	52	2	High persistent	-0.0017026	-0.0040496	0.0006444	0.155022	50	2	High persistent	0.0002846	-0.002093	0.0026623	0.814438

## Sheet: S3 Fussy eating
Table S3: Estimated beta coefficients for difference in fasted metabolites at 16 years and their association with fussy eating trajectories measured 8 times between 1.3 and 9.6 years (trajectory 1 low fussy eating is the reference class) in the Avon Longitudinal Study of Parents and Children (ALSPAC). Metabolic markers are not standardised. Model 2 is additionally adjusted for body mass index (BM…
Model 1, N=3,107									Model 2, N=3,067
Covariates: age at metabolites measures, sex and maternal education at birth									Covariates: age at metabolites measures, sex, maternal education at birth and BMI
Class and subclass	Metabolic trait	N	% of total	fussy eating trajectory	beta	lower ci	upper ci	p	N	% of total	fussy eating trajectory	beta	lower ci	upper ci	p
Ketone bodies	Acetoacetate (mmol/l)	713	23	Low fussy eating	0				704	23	Low fussy eating	0
Ketone bodies	Acetoacetate (mmol/l)	460	15	Low decreasing	-0.0025657	-0.005483	0.0003516	0.0847288	455	15	Low decreasing	-0.0024645	-0.0054031	0.0004741	0.100191
Ketone bodies	Acetoacetate (mmol/l)	840	27	Low transient	-0.0035547	-0.0062423	-0.000867	0.0095519	826	27	Low transient	-0.0035783	-0.0063061	-0.0008504	0.0101578
Ketone bodies	Acetoacetate (mmol/l)	429	14	High and decreasing	-0.002628	-0.0055826	0.0003266	0.0812629	426	14	High and decreasing	-0.002803	-0.0058169	0.0002108	0.068314
Ketone bodies	Acetoacetate (mmol/l)	401	13	Low increasing	-0.00367	-0.0067539	-0.0005862	0.0196901	398	13	Low increasing	-0.0037967	-0.0069377	-0.0006557	0.0178474
Ketone bodies	Acetoacetate (mmol/l)	264	8	High persistent	-0.0036782	-0.0069309	-0.0004256	0.0266778	258	8	High persistent	-0.0038315	-0.0071867	-0.0004763	0.0252204
Ketone bodies	Acetate (mmol/l)	713	23	Low fussy eating	0				704	23	Low fussy eating	0
Ketone bodies	Acetate (mmol/l)	460	15	Low decreasing	0.0002196	-0.0008427	0.0012819	0.685279	455	15	Low decreasing	0.0002519	-0.000812	0.0013157	0.642528
Ketone bodies	Acetate (mmol/l)	840	27	Low transient	0.0003197	-0.0006221	0.0012614	0.505762	826	27	Low transient	0.0002531	-0.0006877	0.0011938	0.597909
Ketone bodies	Acetate (mmol/l)	429	14	High and decreasing	0.0006633	-0.0005344	0.001861	0.277615	426	14	High and decreasing	0.0004477	-0.000746	0.0016414	0.46215
Ketone bodies	Acetate (mmol/l)	401	13	Low increasing	-0.0013084	-0.0023537	-0.0002632	0.0141647	398	13	Low increasing	-0.0014216	-0.0024727	-0.0003704	0.0080486
Ketone bodies	Acetate (mmol/l)	264	8	High persistent	-0.0019992	-0.0032696	-0.0007289	0.0020488	258	8	High persistent	-0.0023482	-0.0036355	-0.001061	0.0003531
Amino acids	Alanine (mmol/l)	713	23	Low fussy eating	0				704	23	Low fussy eating	0
Amino acids	Alanine (mmol/l)	460	15	Low decreasing	-0.0001062	-0.0061089	0.0058966	0.972341	455	15	Low decreasing	-3.13e-06	-0.0060442	0.006038	0.99919
Amino acids	Alanine (mmol/l)	840	27	Low transient	0.0046893	-0.0004306	0.0098092	0.0726205	826	27	Low transient	0.0047001	-0.0004373	0.0098376	0.0729395
Amino acids	Alanine (mmol/l)	429	14	High and decreasing	0.0086605	0.0022247	0.0150964	0.0083693	426	14	High and decreasing	0.0094652	0.0029955	0.0159349	0.0041517
Amino acids	Alanine (mmol/l)	401	13	Low increasing	0.0083328	0.0020193	0.0146462	0.0097028	398	13	Low increasing	0.0087564	0.0024035	0.0151092	0.0069186
Amino acids	Alanine (mmol/l)	264	8	High persistent	0.0078492	0.000283	0.0154153	0.0420296	258	8	High persistent	0.009055	0.0014005	0.0167095	0.0204344
Fluid balance	Albumin (signal area)	713	23	Low fussy eating	0				704	23	Low fussy eating	0
Fluid balance	Albumin (signal area)	460	15	Low decreasing	-0.0001063	-0.00056	0.0003474	0.645984	455	15	Low decreasing	-0.0001313	-0.0005884	0.0003259	0.573508
Fluid balance	Albumin (signal area)	840	27	Low transient	-0.0002093	-0.0005911	0.0001726	0.282632	826	27	Low transient	-0.0002081	-0.0005943	0.0001781	0.290784
Fluid balance	Albumin (signal area)	429	14	High and decreasing	0.0002361	-0.0002229	0.0006951	0.313273	426	14	High and decreasing	0.0001979	-0.000265	0.0006608	0.401971
Fluid balance	Albumin (signal area)	401	13	Low increasing	-0.000276	-0.000745	0.0001929	0.248532	398	13	Low increasing	-0.0003202	-0.0007931	0.0001527	0.184422
Fluid balance	Albumin (signal area)	264	8	High persistent	9.12e-05	-0.0004518	0.0006341	0.741997	258	8	High persistent	1.84e-06	-0.0005475	0.0005512	0.994767
Apolipoproteins	Apolipoprotein A-I (g/l)	713	23	Low fussy eating	0				704	23	Low fussy eating	0
Apolipoproteins	Apolipoprotein A-I (g/l)	460	15	Low decreasing	-0.0020314	-0.0158729	0.01181	0.773545	455	15	Low decreasing	-0.000798	-0.0144541	0.0128582	0.908792
Apolipoproteins	Apolipoprotein A-I (g/l)	840	27	Low transient	0.0030208	-0.0085067	0.0145484	0.607418	826	27	Low transient	0.0020839	-0.0093679	0.0135357	0.721271
Apolipoproteins	Apolipoprotein A-I (g/l)	429	14	High and decreasing	0.0044127	-0.0094325	0.0182578	0.532073	426	14	High and decreasing	0.0007048	-0.0130025	0.0144122	0.919701
Apolipoproteins	Apolipoprotein A-I (g/l)	401	13	Low increasing	0.0064453	-0.0075197	0.0204104	0.365568	398	13	Low increasing	0.0036978	-0.0099873	0.017383	0.596284
Apolipoproteins	Apolipoprotein A-I (g/l)	264	8	High persistent	0.0035353	-0.0121963	0.0192669	0.659511	258	8	High persistent	-0.0023454	-0.0182182	0.0135274	0.772049
Apolipoproteins	Apolipoprotein B (g/l)	713	23	Low fussy eating	0				704	23	Low fussy eating	0
Apolipoproteins	Apolipoprotein B (g/l)	460	15	Low decreasing	0.0074787	-0.006531	0.0214884	0.295328	455	15	Low decreasing	0.0076255	-0.006206	0.021457	0.279792
Apolipoproteins	Apolipoprotein B (g/l)	840	27	Low transient	0.0006212	-0.0112427	0.0124851	0.918237	826	27	Low transient	0.0025897	-0.0091124	0.0142919	0.664376
Apolipoproteins	Apolipoprotein B (g/l)	429	14	High and decreasing	-0.0006053	-0.0150272	0.0138166	0.93442	426	14	High and decreasing	0.0042414	-0.0099583	0.018441	0.558144
Apolipoproteins	Apolipoprotein B (g/l)	401	13	Low increasing	0.0039338	-0.0105111	0.0183786	0.593403	398	13	Low increasing	0.0078094	-0.0064905	0.0221093	0.284348
Apolipoproteins	Apolipoprotein B (g/l)	264	8	High persistent	0.0046128	-0.0116801	0.0209057	0.578852	258	8	High persistent	0.0123388	-0.0037594	0.0284369	0.132981
Ketone bodies	Beta-hydroxybutyrate (mmol/l)	713	23	Low fussy eating	0				704	23	Low fussy eating	0
Ketone bodies	Beta-hydroxybutyrate (mmol/l)	460	15	Low decreasing	-0.0036838	-0.0129189	0.0055514	0.434215	455	15	Low decreasing	-0.0034029	-0.0126897	0.0058839	0.472529
Ketone bodies	Beta-hydroxybutyrate (mmol/l)	840	27	Low transient	-0.0023228	-0.0107353	0.0060898	0.588293	826	27	Low transient	-0.0022242	-0.0107265	0.0062782	0.608048
Ketone bodies	Beta-hydroxybutyrate (mmol/l)	429	14	High and decreasing	-0.003602	-0.0129728	0.0057688	0.451103	426	14	High and decreasing	-0.0044793	-0.0139353	0.0049766	0.353062
Ketone bodies	Beta-hydroxybutyrate (mmol/l)	401	13	Low increasing	-0.0032027	-0.0136239	0.0072185	0.546828	398	13	Low increasing	-0.0032905	-0.0138332	0.0072522	0.5406
Ketone bodies	Beta-hydroxybutyrate (mmol/l)	264	8	High persistent	-0.0016421	-0.0134645	0.0101803	0.785376	258	8	High persistent	-0.0017862	-0.0138975	0.0103252	0.772475
Glycolysis related metabolites	Citrate (mmol/l)	713	23	Low fussy eating	0				704	23	Low fussy eating	0
Glycolysis related metabolites	Citrate (mmol/l)	460	15	Low decreasing	-0.000122	-0.002755	0.002511	0.927605	455	15	Low decreasing	5.5e-05	-0.0024744	0.0025843	0.966011
Glycolysis related metabolites	Citrate (mmol/l)	840	27	Low transient	0.0009343	-0.0013305	0.0031991	0.418645	826	27	Low transient	0.0004299	-0.0017807	0.0026406	0.702983
Glycolysis related metabolites	Citrate (mmol/l)	429	14	High and decreasing	0.0021434	-0.0005481	0.0048349	0.11852	426	14	High and decreasing	0.0011292	-0.001485	0.0037434	0.397087
Glycolysis related metabolites	Citrate (mmol/l)	401	13	Low increasing	0.0007811	-0.0019349	0.0034972	0.57287	398	13	Low increasing	0.0001265	-0.0024817	0.0027347	0.924235
Glycolysis related metabolites	Citrate (mmol/l)	264	8	High persistent	0.002105	-0.0010687	0.0052788	0.193536	258	8	High persistent	0.0003577	-0.0027977	0.0035132	0.824101
Fatty acids	Conjugated linoleic acid (mmol/l)	713	23	Low fussy eating	0				704	23	Low fussy eating	0
Fatty acids	Conjugated linoleic acid (mmol/l)	460	15	Low decreasing	0.0004783	-0.0019144	0.0028709	0.695151	455	15	Low decreasing	0.0006957	-0.0016994	0.0030908	0.569041
Fatty acids	Conjugated linoleic acid (mmol/l)	840	27	Low transient	0.0008474	-0.0012099	0.0029046	0.419363	826	27	Low transient	0.0011413	-0.0009269	0.0032094	0.27934
Fatty acids	Conjugated linoleic acid (mmol/l)	429	14	High and decreasing	-0.0007853	-0.003033	0.0014624	0.493371	426	14	High and decreasing	-0.0005322	-0.0027835	0.0017191	0.643016
Fatty acids	Conjugated linoleic acid (mmol/l)	401	13	Low increasing	0.0016705	-0.0010528	0.0043938	0.229165	398	13	Low increasing	0.0019541	-0.0007815	0.0046897	0.16144
Fatty acids	Conjugated linoleic acid (mmol/l)	264	8	High persistent	0.0017375	-0.001236	0.0047109	0.252007	258	8	High persistent	0.0018809	-0.0010997	0.0048616	0.216057
Fluid balance	Creatinine (mmol/l)	713	23	Low fussy eating	0				704	23	Low fussy eating	0
Fluid balance	Creatinine (mmol/l)	460	15	Low decreasing	-0.0002684	-0.0012912	0.0007545	0.607003	455	15	Low decreasing	-0.0002824	-0.0013052	0.0007404	0.588333
Fluid balance	Creatinine (mmol/l)	840	27	Low transient	-0.0001188	-0.001003	0.0007655	0.792296	826	27	Low transient	-2.89e-05	-0.0009076	0.0008498	0.948641
Fluid balance	Creatinine (mmol/l)	429	14	High and decreasing	-8.17e-05	-0.0011168	0.0009534	0.877055	426	14	High and decreasing	0.0001625	-0.0008543	0.0011793	0.754013
Fluid balance	Creatinine (mmol/l)	401	13	Low increasing	-0.0004207	-0.0015112	0.0006698	0.449429	398	13	Low increasing	-0.0003251	-0.0014004	0.0007502	0.553365
Fluid balance	Creatinine (mmol/l)	264	8	High persistent	0.0003404	-0.0008521	0.0015329	0.575733	258	8	High persistent	0.0008199	-0.0003831	0.0020229	0.181546
Glycerides and phospholipids	Diacylglycerol (mmol/l)	713	23	Low fussy eating	0				704	23	Low fussy eating	0
Glycerides and phospholipids	Diacylglycerol (mmol/l)	460	15	Low decreasing	0.0006754	-0.0003761	0.0017269	0.207955	455	15	Low decreasing	0.0006942	-0.0003552	0.0017437	0.19471
Glycerides and phospholipids	Diacylglycerol (mmol/l)	840	27	Low transient	0.0003275	-0.000504	0.001159	0.440015	826	27	Low transient	0.0004789	-0.0003496	0.0013073	0.257135
Glycerides and phospholipids	Diacylglycerol (mmol/l)	429	14	High and decreasing	0.0004133	-0.0005486	0.0013751	0.399574	426	14	High and decreasing	0.0007374	-0.000222	0.0016968	0.131913
Glycerides and phospholipids	Diacylglycerol (mmol/l)	401	13	Low increasing	0.0001136	-0.0009631	0.0011903	0.836096	398	13	Low increasing	0.0003721	-0.000706	0.0014502	0.498605
Glycerides and phospholipids	Diacylglycerol (mmol/l)	264	8	High persistent	0.0011524	-0.0001509	0.0024557	0.0830601	258	8	High persistent	0.0017693	0.0004791	0.0030596	0.0072108
Fatty acids	Docosahexaenoic acid (mmol/l)	713	23	Low fussy eating	0				704	23	Low fussy eating	0
Fatty acids	Docosahexaenoic acid (mmol/l)	460	15	Low decreasing	0.0004317	-0.0029228	0.0037862	0.800803	455	15	Low decreasing	0.0005695	-0.0028109	0.0039499	0.741165
Fatty acids	Docosahexaenoic acid (mmol/l)	840	27	Low transient	-0.003481	-0.006349	-0.000613	0.0173834	826	27	Low transient	-0.0036391	-0.0065252	-0.000753	0.0134783
Fatty acids	Docosahexaenoic acid (mmol/l)	429	14	High and decreasing	-0.0018788	-0.0054932	0.0017357	0.308195	426	14	High and decreasing	-0.0018651	-0.005489	0.0017588	0.312994
Fatty acids	Docosahexaenoic acid (mmol/l)	401	13	Low increasing	-0.0041682	-0.0077551	-0.0005812	0.0227674	398	13	Low increasing	-0.0040488	-0.0076546	-0.0004431	0.0277625
Fatty acids	Docosahexaenoic acid (mmol/l)	264	8	High persistent	-0.0041195	-0.0083156	7.67e-05	0.0543326	258	8	High persistent	-0.0036691	-0.0079424	0.0006042	0.0923743
Cholesterol	Esterified cholesterol (mmol/l)	713	23	Low fussy eating	0				704	23	Low fussy eating	0
Cholesterol	Esterified cholesterol (mmol/l)	460	15	Low decreasing	0.0151358	-0.0370374	0.067309	0.569519	455	15	Low decreasing	0.0178382	-0.0346564	0.0703328	0.505282
Cholesterol	Esterified cholesterol (mmol/l)	840	27	Low transient	0.0031447	-0.0403408	0.0466301	0.887254	826	27	Low transient	0.0046979	-0.0389304	0.0483261	0.832799
Cholesterol	Esterified cholesterol (mmol/l)	429	14	High and decreasing	-0.0027829	-0.0554657	0.0498998	0.917514	426	14	High and decreasing	-0.0010635	-0.0541581	0.052031	0.968673
Cholesterol	Esterified cholesterol (mmol/l)	401	13	Low increasing	0.0239034	-0.0274701	0.0752769	0.36168	398	13	Low increasing	0.0250416	-0.0265375	0.0766208	0.341203
Cholesterol	Esterified cholesterol (mmol/l)	264	8	High persistent	0.0026033	-0.0533805	0.0585871	0.927359	258	8	High persistent	0.0027025	-0.053648	0.059053	0.925088
Fatty acids	Fatty acid chain length	713	23	Low fussy eating	0				704	23	Low fussy eating	0
Fatty acids	Fatty acid chain length	460	15	Low decreasing	0.0096966	-0.0368274	0.0562206	0.682817	455	15	Low decreasing	0.0095562	-0.0371992	0.0563117	0.688631
Fatty acids	Fatty acid chain length	840	27	Low transient	-0.0169794	-0.0598395	0.0258807	0.43736	826	27	Low transient	-0.0178531	-0.0609567	0.0252504	0.416784
Fatty acids	Fatty acid chain length	429	14	High and decreasing	-0.0151012	-0.0629732	0.0327707	0.536283	426	14	High and decreasing	-0.0138888	-0.0621235	0.0343459	0.5724
Fatty acids	Fatty acid chain length	401	13	Low increasing	-0.0307751	-0.0786052	0.017055	0.207193	398	13	Low increasing	-0.0268754	-0.0750071	0.0212564	0.273681
Fatty acids	Fatty acid chain length	264	8	High persistent	0.0200913	-0.0417997	0.0819823	0.524497	258	8	High persistent	0.0304325	-0.0323798	0.0932447	0.342199
Fatty acids	n-3 fatty acids (mmol/l)	713	23	Low fussy eating	0				704	23	Low fussy eating	0
Fatty acids	n-3 fatty acids (mmol/l)	460	15	Low decreasing	-0.0003838	-0.0085853	0.0078176	0.926894	455	15	Low decreasing	-0.0001059	-0.0083731	0.0081613	0.979963
Fatty acids	n-3 fatty acids (mmol/l)	840	27	Low transient	-0.0090846	-0.0160028	-0.0021665	0.0100769	826	27	Low transient	-0.0086518	-0.0156178	-0.0016858	0.0149385
Fatty acids	n-3 fatty acids (mmol/l)	429	14	High and decreasing	-0.0049974	-0.0134514	0.0034567	0.246536	426	14	High and decreasing	-0.0039068	-0.0123921	0.0045785	0.366717
Fatty acids	n-3 fatty acids (mmol/l)	401	13	Low increasing	-0.0102759	-0.0185867	-0.0019651	0.0153933	398	13	Low increasing	-0.0093955	-0.0177427	-0.0010482	0.0273912
Fatty acids	n-3 fatty acids (mmol/l)	264	8	High persistent	-0.0103974	-0.0220027	0.0012079	0.0790761	258	8	High persistent	-0.0089131	-0.020729	0.0029027	0.139228
Fatty acids	n-6 fatty acids (mmol/l)	713	23	Low fussy eating	0				704	23	Low fussy eating	0
Fatty acids	n-6 fatty acids (mmol/l)	460	15	Low decreasing	0.0240347	-0.031097	0.0791663	0.392738	455	15	Low decreasing	0.0271353	-0.0283546	0.0826252	0.337721
Fatty acids	n-6 fatty acids (mmol/l)	840	27	Low transient	0.0097847	-0.0355969	0.0551664	0.672505	826	27	Low transient	0.0115717	-0.0339338	0.0570772	0.618097
Fatty acids	n-6 fatty acids (mmol/l)	429	14	High and decreasing	0.0112707	-0.0444677	0.0670091	0.691783	426	14	High and decreasing	0.0141165	-0.042123	0.070356	0.622641
Fatty acids	n-6 fatty acids (mmol/l)	401	13	Low increasing	0.0042377	-0.0505518	0.0590273	0.87947	398	13	Low increasing	0.0065863	-0.0484727	0.0616454	0.814573
Fatty acids	n-6 fatty acids (mmol/l)	264	8	High persistent	0.0196515	-0.041522	0.0808251	0.528827	258	8	High persistent	0.0241682	-0.0378353	0.0861717	0.444764
Cholesterol	Free cholesterol (mmol/l)	713	23	Low fussy eating	0				704	23	Low fussy eating	0
Cholesterol	Free cholesterol (mmol/l)	460	15	Low decreasing	0.0083952	-0.0140866	0.030877	0.464114	455	15	Low decreasing	0.0092866	-0.0133604	0.0319335	0.421448
Cholesterol	Free cholesterol (mmol/l)	840	27	Low transient	0.0019702	-0.0167765	0.0207168	0.836756	826	27	Low transient	0.0023371	-0.0164919	0.021166	0.807736
Cholesterol	Free cholesterol (mmol/l)	429	14	High and decreasing	-0.0049661	-0.027493	0.0175608	0.665591	426	14	High and decreasing	-0.0048773	-0.0275843	0.0178298	0.673677
Cholesterol	Free cholesterol (mmol/l)	401	13	Low increasing	0.013028	-0.0097929	0.0358489	0.263079	398	13	Low increasing	0.0136614	-0.0092898	0.0366126	0.243259
Cholesterol	Free cholesterol (mmol/l)	264	8	High persistent	-0.008016	-0.0321894	0.0161574	0.515619	258	8	High persistent	-0.0066488	-0.0312296	0.0179321	0.595907
Glycolysis related metabolites	Glucose (mmol/l)	713	23	Low fussy eating	0				704	23	Low fussy eating	0
Glycolysis related metabolites	Glucose (mmol/l)	460	15	Low decreasing	-0.0049475	-0.044953	0.035058	0.80842	455	15	Low decreasing	-0.0064449	-0.0466989	0.0338091	0.753599
Glycolysis related metabolites	Glucose (mmol/l)	840	27	Low transient	0.0115255	-0.0211544	0.0442054	0.489297	826	27	Low transient	0.0072198	-0.0254905	0.0399301	0.66521
Glycolysis related metabolites	Glucose (mmol/l)	429	14	High and decreasing	0.0331604	-0.006638	0.0729588	0.102424	426	14	High and decreasing	0.0366967	-0.0031557	0.0765492	0.0710983
Glycolysis related metabolites	Glucose (mmol/l)	401	13	Low increasing	-0.0054638	-0.0416785	0.030751	0.76739	398	13	Low increasing	-0.0039112	-0.0401047	0.0322823	0.83221
Glycolysis related metabolites	Glucose (mmol/l)	264	8	High persistent	-0.0098745	-0.057338	0.0375891	0.683363	258	8	High persistent	-0.0020239	-0.0500385	0.0459907	0.934136
Amino acids	Glutamine (mmol/l)	713	23	Low fussy eating	0				704	23	Low fussy eating	0
Amino acids	Glutamine (mmol/l)	460	15	Low decreasing	-0.0025786	-0.009514	0.0043567	0.466044	455	15	Low decreasing	-0.0027946	-0.0097163	0.0041271	0.428634
Amino acids	Glutamine (mmol/l)	840	27	Low transient	0.0004317	-0.0053429	0.0062063	0.883478	826	27	Low transient	-4.89e-05	-0.0058131	0.0057152	0.986721
Amino acids	Glutamine (mmol/l)	429	14	High and decreasing	0.0037708	-0.0031397	0.0106813	0.284748	426	14	High and decreasing	0.0030053	-0.0039264	0.0099371	0.395332
Amino acids	Glutamine (mmol/l)	401	13	Low increasing	0.0033293	-0.0038382	0.0104968	0.362489	398	13	Low increasing	0.0023416	-0.0048623	0.0095454	0.523962
Amino acids	Glutamine (mmol/l)	264	8	High persistent	0.0057783	-0.0021831	0.0137397	0.154813	258	8	High persistent	0.0043144	-0.0038128	0.0124416	0.298017
Inflammation	Glycoprotein acetyls (mmol/l)	713	23	Low fussy eating	0				704	23	Low fussy eating	0
Inflammation	Glycoprotein acetyls (mmol/l)	460	15	Low decreasing	0.0080311	-0.0070128	0.023075	0.295308	455	15	Low decreasing	0.0085824	-0.0055861	0.0227509	0.235044
Inflammation	Glycoprotein acetyls (mmol/l)	840	27	Low transient	-0.0035381	-0.0161871	0.009111	0.58343	826	27	Low transient	0.0007692	-0.0113303	0.0128686	0.90081
Inflammation	Glycoprotein acetyls (mmol/l)	429	14	High and decreasing	0.00333	-0.0115709	0.018231	0.661288	426	14	High and decreasing	0.0116663	-0.0025483	0.0258809	0.107668
Inflammation	Glycoprotein acetyls (mmol/l)	401	13	Low increasing	-0.008506	-0.0231769	0.0061649	0.255707	398	13	Low increasing	-0.0016992	-0.0157176	0.0123193	0.81216
Inflammation	Glycoprotein acetyls (mmol/l)	264	8	High persistent	-0.0004085	-0.0181164	0.0172994	0.963925	258	8	High persistent	0.0146946	-0.0022632	0.0316525	0.0894105
Cholesterol	HDL2 cholesterol (mmol/l)	713	23	Low fussy eating	0				704	23	Low fussy eating	0
Cholesterol	HDL2 cholesterol (mmol/l)	460	15	Low decreasing	-0.0055421	-0.0217872	0.010703	0.5036	455	15	Low decreasing	-0.0042537	-0.0198795	0.0113722	0.593552
Cholesterol	HDL2 cholesterol (mmol/l)	840	27	Low transient	0.002971	-0.0107093	0.0166513	0.670267	826	27	Low transient	0.0006824	-0.0126422	0.0140071	0.920016
Cholesterol	HDL2 cholesterol (mmol/l)	429	14	High and decreasing	0.0040248	-0.0119412	0.0199908	0.621146	426	14	High and decreasing	-0.0032502	-0.0186548	0.0121543	0.679124
Cholesterol	HDL2 cholesterol (mmol/l)	401	13	Low increasing	0.0062765	-0.0104834	0.0230364	0.46283	398	13	Low increasing	0.000819	-0.0152656	0.0169035	0.920483
Cholesterol	HDL2 cholesterol (mmol/l)	264	8	High persistent	-0.0010361	-0.0200781	0.0180059	0.915045	258	8	High persistent	-0.0125491	-0.0312241	0.0061258	0.187747
Cholesterol	HDL3 cholesterol (mmol/l)	713	23	Low fussy eating	0				704	23	Low fussy eating	0
Cholesterol	HDL3 cholesterol (mmol/l)	460	15	Low decreasing	-0.0022327	-0.0112951	0.0068297	0.629088	455	15	Low decreasing	-0.0013562	-0.0102317	0.0075192	0.764491
Cholesterol	HDL3 cholesterol (mmol/l)	840	27	Low transient	0.0027284	-0.0048602	0.010317	0.480891	826	27	Low transient	0.0019396	-0.0055746	0.0094538	0.61282
Cholesterol	HDL3 cholesterol (mmol/l)	429	14	High and decreasing	0.0036661	-0.0053982	0.0127303	0.427825	426	14	High and decreasing	0.0009098	-0.0079984	0.009818	0.841295
Cholesterol	HDL3 cholesterol (mmol/l)	401	13	Low increasing	0.0049395	-0.0042927	0.0141717	0.294239	398	13	Low increasing	0.002752	-0.0062208	0.0117248	0.547639
Cholesterol	HDL3 cholesterol (mmol/l)	264	8	High persistent	0.0038348	-0.0065616	0.0142313	0.469591	258	8	High persistent	-0.0008191	-0.0112488	0.0096105	0.877623
Cholesterol	HDL cholesterol (mmol/l)	713	23	Low fussy eating	0				704	23	Low fussy eating	0
Cholesterol	HDL cholesterol (mmol/l)	460	15	Low decreasing	-0.0077586	-0.0325808	0.0170635	0.540011	455	15	Low decreasing	-0.0055947	-0.0295989	0.0184095	0.647708
Cholesterol	HDL cholesterol (mmol/l)	840	27	Low transient	0.0057337	-0.0151145	0.0265818	0.589759	826	27	Low transient	0.0026557	-0.0177595	0.0230709	0.798693
Cholesterol	HDL cholesterol (mmol/l)	429	14	High and decreasing	0.0077005	-0.0167988	0.0321999	0.53775	426	14	High and decreasing	-0.0023326	-0.0261028	0.0214375	0.84743
Cholesterol	HDL cholesterol (mmol/l)	401	13	Low increasing	0.0112205	-0.0142859	0.036727	0.388456	398	13	Low increasing	0.0035743	-0.0209749	0.0281235	0.775299
Cholesterol	HDL cholesterol (mmol/l)	264	8	High persistent	0.0028106	-0.0259816	0.0316028	0.848224	258	8	High persistent	-0.013355	-0.0418061	0.0150961	0.357449
Lipoprotein particle size	HDL particle size (nm)	713	23	Low fussy eating	0				704	23	Low fussy eating	0
Lipoprotein particle size	HDL particle size (nm)	460	15	Low decreasing	-0.0019313	-0.0205547	0.0166922	0.838891	455	15	Low decreasing	-0.0003625	-0.0180361	0.017311	0.96792
Lipoprotein particle size	HDL particle size (nm)	840	27	Low transient	0.0042543	-0.0116521	0.0201606	0.60003	826	27	Low transient	0.0009658	-0.0143837	0.0163152	0.901825
Lipoprotein particle size	HDL particle size (nm)	429	14	High and decreasing	0.0086763	-0.0095363	0.0268888	0.35034	426	14	High and decreasing	-0.0011336	-0.018286	0.0160189	0.896905
Lipoprotein particle size	HDL particle size (nm)	401	13	Low increasing	0.0138362	-0.0053748	0.0330473	0.158003	398	13	Low increasing	0.0060503	-0.0122529	0.0243535	0.516944
Lipoprotein particle size	HDL particle size (nm)	264	8	High persistent	-9.67e-05	-0.0217009	0.0215074	0.992996	258	8	High persistent	-0.0167852	-0.0373707	0.0038003	0.109976
Glycerides and phospholipids	HDL triglycerides (mmol/l)	713	23	Low fussy eating	0				704	23	Low fussy eating	0
Glycerides and phospholipids	HDL triglycerides (mmol/l)	460	15	Low decreasing	0.0005842	-0.0016111	0.0027795	0.601859	455	15	Low decreasing	0.0007215	-0.0014655	0.0029085	0.517754
Glycerides and phospholipids	HDL triglycerides (mmol/l)	840	27	Low transient	0.000417	-0.0014236	0.0022577	0.656896	826	27	Low transient	0.0007114	-0.0011154	0.0025381	0.445206
Glycerides and phospholipids	HDL triglycerides (mmol/l)	429	14	High and decreasing	0.0004758	-0.0018208	0.0027725	0.684595	426	14	High and decreasing	0.0011855	-0.001105	0.003476	0.310257
Glycerides and phospholipids	HDL triglycerides (mmol/l)	401	13	Low increasing	0.0003756	-0.0019186	0.0026698	0.748213	398	13	Low increasing	0.0008908	-0.0014066	0.0031882	0.447163
Glycerides and phospholipids	HDL triglycerides (mmol/l)	264	8	High persistent	0.0013289	-0.0013862	0.0040439	0.33729	258	8	High persistent	0.0023939	-0.0003209	0.0051086	0.0839112
Amino acids	Histidine (mmol/l)	713	23	Low fussy eating	0				704	23	Low fussy eating	0
Amino acids	Histidine (mmol/l)	460	15	Low decreasing	0.0003754	-0.0007216	0.0014724	0.502322	455	15	Low decreasing	0.0003442	-0.0007596	0.001448	0.54095
Amino acids	Histidine (mmol/l)	840	27	Low transient	0.0009291	-3.98e-05	0.0018979	0.0601635	826	27	Low transient	0.0009409	-3.48e-05	0.0019167	0.0587491
Amino acids	Histidine (mmol/l)	429	14	High and decreasing	0.0006866	-0.0004853	0.0018584	0.250738	426	14	High and decreasing	0.0007077	-0.0004734	0.0018889	0.240135
Amino acids	Histidine (mmol/l)	401	13	Low increasing	0.0004746	-0.0007241	0.0016732	0.43761	398	13	Low increasing	0.0005175	-0.0006901	0.0017251	0.400804
Amino acids	Histidine (mmol/l)	264	8	High persistent	0.0008258	-0.0004622	0.0021138	0.208784	258	8	High persistent	0.0008159	-0.0004862	0.0021181	0.219299
IDL	Total cholesterol (mmol/l)	713	23	Low fussy eating	0				704	23	Low fussy eating	0
IDL	Total cholesterol (mmol/l)	460	15	Low decreasing	0.0070131	-0.0073152	0.0213414	0.337286	455	15	Low decreasing	0.0072829	-0.0071433	0.021709	0.322323
IDL	Total cholesterol (mmol/l)	840	27	Low transient	-0.000185	-0.0123999	0.01203	0.976317	826	27	Low transient	0.0003641	-0.0118782	0.0126065	0.953501
IDL	Total cholesterol (mmol/l)	429	14	High and decreasing	-0.0025464	-0.0172493	0.0121566	0.734201	426	14	High and decreasing	-0.0012164	-0.0160279	0.0135951	0.872087
IDL	Total cholesterol (mmol/l)	401	13	Low increasing	0.0070399	-0.0074075	0.0214873	0.339443	398	13	Low increasing	0.0078554	-0.0066382	0.0223489	0.288
IDL	Total cholesterol (mmol/l)	264	8	High persistent	-0.0035271	-0.0193042	0.01225	0.661172	258	8	High persistent	-0.0023762	-0.0182678	0.0135155	0.769408
IDL	Cholesterol esters (mmol/l)	713	23	Low fussy eating	0				704	23	Low fussy eating	0
IDL	Cholesterol esters (mmol/l)	460	15	Low decreasing	0.0050419	-0.0051258	0.0152096	0.330993	455	15	Low decreasing	0.0051582	-0.0050692	0.0153856	0.322788
IDL	Cholesterol esters (mmol/l)	840	27	Low transient	-0.0002595	-0.0089678	0.0084488	0.95341	826	27	Low transient	0.0003175	-0.0084015	0.0090364	0.943086
IDL	Cholesterol esters (mmol/l)	429	14	High and decreasing	-0.0017	-0.0122185	0.0088186	0.751353	426	14	High and decreasing	-0.0001895	-0.0107643	0.0103853	0.971973
IDL	Cholesterol esters (mmol/l)	401	13	Low increasing	0.0046698	-0.0056575	0.0149971	0.375357	398	13	Low increasing	0.0055968	-0.004743	0.0159367	0.288627
IDL	Cholesterol esters (mmol/l)	264	8	High persistent	-0.001389	-0.0126729	0.0098949	0.809296	258	8	High persistent	0.0001964	-0.0111537	0.0115466	0.97293
IDL	Free cholesterol (mmol/l)	713	23	Low fussy eating	0				704	23	Low fussy eating	0
IDL	Free cholesterol (mmol/l)	460	15	Low decreasing	0.0019655	-0.0023731	0.006304	0.374469	455	15	Low decreasing	0.0021193	-0.0022442	0.0064828	0.34102
IDL	Free cholesterol (mmol/l)	840	27	Low transient	7.7e-05	-0.0035711	0.0037251	0.966993	826	27	Low transient	4.97e-05	-0.0036043	0.0037038	0.978706
IDL	Free cholesterol (mmol/l)	429	14	High and decreasing	-0.000857	-0.0052055	0.0034915	0.699211	426	14	High and decreasing	-0.001037	-0.0054194	0.0033454	0.642697
IDL	Free cholesterol (mmol/l)	401	13	Low increasing	0.0023686	-0.0019273	0.0066646	0.279749	398	13	Low increasing	0.0022575	-0.0020601	0.0065751	0.30535
IDL	Free cholesterol (mmol/l)	264	8	High persistent	-0.0021408	-0.0068573	0.0025758	0.37356	258	8	High persistent	-0.0025745	-0.007325	0.002176	0.28805
IDL	Total lipids (mmol/l)	713	23	Low fussy eating	0				704	23	Low fussy eating	0
IDL	Total lipids (mmol/l)	460	15	Low decreasing	0.0106282	-0.010614	0.0318705	0.32666	455	15	Low decreasing	0.0112778	-0.0101021	0.0326577	0.301087
IDL	Total lipids (mmol/l)	840	27	Low transient	0.0007665	-0.0171222	0.0186552	0.933051	826	27	Low transient	0.0013415	-0.016569	0.019252	0.883249
IDL	Total lipids (mmol/l)	429	14	High and decreasing	-0.0036091	-0.0251892	0.0179711	0.743	426	14	High and decreasing	-0.0025014	-0.0242327	0.0192298	0.821452
IDL	Total lipids (mmol/l)	401	13	Low increasing	0.0111297	-0.0101741	0.0324335	0.305754	398	13	Low increasing	0.0120336	-0.0093607	0.0334279	0.270178
IDL	Total lipids (mmol/l)	264	8	High persistent	-0.0060945	-0.0290539	0.016865	0.602775	258	8	High persistent	-0.0051237	-0.0282709	0.0180236	0.664311
IDL	Particle concentration (mol/l)	713	23	Low fussy eating	0				704	23	Low fussy eating	0
IDL	Particle concentration (mol/l)	460	15	Low decreasing	8.04e-10	-8.26e-10	2.44e-09	0.333582	455	15	Low decreasing	8.71e-10	-7.69e-10	2.51e-09	0.298041
IDL	Particle concentration (mol/l)	840	27	Low transient	1.24e-10	-1.24e-09	1.48e-09	0.858099	826	27	Low transient	1.53e-10	-1.21e-09	1.51e-09	0.825784
IDL	Particle concentration (mol/l)	429	14	High and decreasing	-2.26e-10	-1.87e-09	1.42e-09	0.787941	426	14	High and decreasing	-2.1e-10	-1.86e-09	1.44e-09	0.803324
IDL	Particle concentration (mol/l)	401	13	Low increasing	9.03e-10	-7.27e-10	2.53e-09	0.277454	398	13	Low increasing	9.44e-10	-6.93e-10	2.58e-09	0.258377
IDL	Particle concentration (mol/l)	264	8	High persistent	-5.11e-10	-2.25e-09	1.23e-09	0.564265	258	8	High persistent	-5.09e-10	-2.26e-09	1.25e-09	0.569308
IDL	Phospholipids (mmol/l)	713	23	Low fussy eating	0				704	23	Low fussy eating	0
IDL	Phospholipids (mmol/l)	460	15	Low decreasing	0.0025153	-0.0029945	0.0080251	0.370802	455	15	Low decreasing	0.0027492	-0.0027925	0.0082908	0.330777
IDL	Phospholipids (mmol/l)	840	27	Low transient	5.81e-05	-0.0045303	0.0046464	0.980198	826	27	Low transient	0.0001375	-0.0044564	0.0047313	0.953211
IDL	Phospholipids (mmol/l)	429	14	High and decreasing	-0.0011642	-0.0066872	0.0043589	0.679423	426	14	High and decreasing	-0.0012345	-0.0067838	0.0043148	0.662732
IDL	Phospholipids (mmol/l)	401	13	Low increasing	0.0027362	-0.0027543	0.0082268	0.32858	398	13	Low increasing	0.0027879	-0.0027315	0.0083074	0.322063
IDL	Phospholipids (mmol/l)	264	8	High persistent	-0.0026113	-0.0084819	0.0032594	0.383206	258	8	High persistent	-0.0027576	-0.0086785	0.0031633	0.36121
IDL	Triglycerides (mmol/l)	713	23	Low fussy eating	0				704	23	Low fussy eating	0
IDL	Triglycerides (mmol/l)	460	15	Low decreasing	0.001155	-0.0011697	0.0034796	0.330058	455	15	Low decreasing	0.0013017	-0.0010296	0.003633	0.273703
IDL	Triglycerides (mmol/l)	840	27	Low transient	0.0009392	-0.0009639	0.0028424	0.333303	826	27	Low transient	0.0008883	-0.0010035	0.0027802	0.357282
IDL	Triglycerides (mmol/l)	429	14	High and decreasing	0.0001404	-0.0022401	0.0025208	0.907967	426	14	High and decreasing	-8.01e-06	-0.0023938	0.0023778	0.994748
IDL	Triglycerides (mmol/l)	401	13	Low increasing	0.0014065	-0.0010209	0.003834	0.256005	398	13	Low increasing	0.0014462	-0.0009901	0.0038825	0.244555
IDL	Triglycerides (mmol/l)	264	8	High persistent	0.0001086	-0.0025298	0.002747	0.935702	258	8	High persistent	8.27e-05	-0.0026445	0.0028099	0.952585
Branched-chain amino acids	Isoleucine (mmol/l)	713	23	Low fussy eating	0				704	23	Low fussy eating	0
Branched-chain amino acids	Isoleucine (mmol/l)	460	15	Low decreasing	-0.0010806	-0.002387	0.0002259	0.104957	455	15	Low decreasing	-0.0010387	-0.0023292	0.0002519	0.114657
Branched-chain amino acids	Isoleucine (mmol/l)	840	27	Low transient	-0.0005765	-0.0016778	0.0005249	0.304833	826	27	Low transient	-0.0004176	-0.0014967	0.0006614	0.447983
Branched-chain amino acids	Isoleucine (mmol/l)	429	14	High and decreasing	0.0001327	-0.0011848	0.0014502	0.843447	426	14	High and decreasing	0.0006663	-0.0006239	0.0019565	0.311342
Branched-chain amino acids	Isoleucine (mmol/l)	401	13	Low increasing	-0.0013369	-0.0026434	-3.05e-05	0.0448915	398	13	Low increasing	-0.0009814	-0.002267	0.0003042	0.134565
Branched-chain amino acids	Isoleucine (mmol/l)	264	8	High persistent	-0.0001953	-0.0017087	0.0013181	0.800264	258	8	High persistent	0.0005624	-0.0009655	0.0020903	0.470508
Fatty acids	Linoleic acid (mmol/l)	713	23	Low fussy eating	0				704	23	Low fussy eating	0
Fatty acids	Linoleic acid (mmol/l)	460	15	Low decreasing	0.0101123	-0.0372039	0.0574285	0.675214	455	15	Low decreasing	0.0117994	-0.0358461	0.0594448	0.627303
Fatty acids	Linoleic acid (mmol/l)	840	27	Low transient	0.0038132	-0.0359416	0.0435679	0.850836	826	27	Low transient	0.0043053	-0.0355474	0.044158	0.832261
Fatty acids	Linoleic acid (mmol/l)	429	14	High and decreasing	0.0058322	-0.0422904	0.0539548	0.812183	426	14	High and decreasing	0.005842	-0.0428055	0.0544895	0.813865
Fatty acids	Linoleic acid (mmol/l)	401	13	Low increasing	-0.0011132	-0.0489451	0.0467188	0.963607	398	13	Low increasing	-0.0008721	-0.0490139	0.0472697	0.971668
Fatty acids	Linoleic acid (mmol/l)	264	8	High persistent	0.0230602	-0.0308948	0.0770153	0.402089	258	8	High persistent	0.0221867	-0.0326598	0.0770332	0.427743
Glycolysis related metabolites	Lactate (mmol/l)	713	23	Low fussy eating	0				704	23	Low fussy eating	0
Glycolysis related metabolites	Lactate (mmol/l)	460	15	Low decreasing	-0.0361146	-0.106859	0.0346302	0.316936	455	15	Low decreasing	-0.0330938	-0.104057	0.0378691	0.360579
Glycolysis related metabolites	Lactate (mmol/l)	840	27	Low transient	-0.0116411	-0.0740878	0.0508056	0.714754	826	27	Low transient	-0.0048661	-0.0676874	0.0579552	0.879294
Glycolysis related metabolites	Lactate (mmol/l)	429	14	High and decreasing	0.0353652	-0.0404859	0.111216	0.360693	426	14	High and decreasing	0.0387379	-0.0372033	0.114679	0.317302
Glycolysis related metabolites	Lactate (mmol/l)	401	13	Low increasing	-0.0185456	-0.0934752	0.056384	0.627501	398	13	Low increasing	-0.0154695	-0.0904209	0.0594819	0.685738
Glycolysis related metabolites	Lactate (mmol/l)	264	8	High persistent	-0.0102894	-0.105036	0.0844573	0.831393	258	8	High persistent	9.49e-05	-0.0960803	0.09627	0.998457
Cholesterol	LDL cholesterol (mmol/l)	713	23	Low fussy eating	0				704	23	Low fussy eating	0
Cholesterol	LDL cholesterol (mmol/l)	460	15	Low decreasing	0.0165592	-0.0224481	0.0555664	0.40527	455	15	Low decreasing	0.0180021	-0.0212309	0.0572352	0.368356
Cholesterol	LDL cholesterol (mmol/l)	840	27	Low transient	-0.000168	-0.0328238	0.0324878	0.991953	826	27	Low transient	0.0011669	-0.0315426	0.0338763	0.944241
Cholesterol	LDL cholesterol (mmol/l)	429	14	High and decreasing	-0.0108763	-0.0501882	0.0284356	0.587534	426	14	High and decreasing	-0.0089491	-0.0484117	0.0305136	0.65661
Cholesterol	LDL cholesterol (mmol/l)	401	13	Low increasing	0.0166194	-0.02265	0.0558888	0.40671	398	13	Low increasing	0.0188803	-0.0205721	0.0583328	0.348149
Cholesterol	LDL cholesterol (mmol/l)	264	8	High persistent	-0.0144699	-0.0563882	0.0274483	0.498562	258	8	High persistent	-0.0112183	-0.0535083	0.0310716	0.603011
Lipoprotein particle size	LDL particle size (nm)	713	23	Low fussy eating	0				704	23	Low fussy eating	0
Lipoprotein particle size	LDL particle size (nm)	460	15	Low decreasing	0.0075305	-0.0092621	0.0243232	0.379322	455	15	Low decreasing	0.0072872	-0.0095468	0.0241212	0.396071
Lipoprotein particle size	LDL particle size (nm)	840	27	Low transient	-0.0020243	-0.0140469	0.0099983	0.741321	826	27	Low transient	-0.0028115	-0.0149078	0.0092847	0.648613
Lipoprotein particle size	LDL particle size (nm)	429	14	High and decreasing	0.0050592	-0.0088272	0.0189456	0.475063	426	14	High and decreasing	0.0030244	-0.0107288	0.0167775	0.66637
Lipoprotein particle size	LDL particle size (nm)	401	13	Low increasing	0.0013988	-0.0121569	0.0149544	0.839678	398	13	Low increasing	-0.0010663	-0.0147331	0.0126004	0.878422
Lipoprotein particle size	LDL particle size (nm)	264	8	High persistent	-0.0101627	-0.0254908	0.0051655	0.193706	258	8	High persistent	-0.0156778	-0.0310727	-0.0002829	0.0459382
Glycerides and phospholipids	LDL triglycerides (mmol/l)	713	23	Low fussy eating	0				704	23	Low fussy eating	0
Glycerides and phospholipids	LDL triglycerides (mmol/l)	460	15	Low decreasing	0.0015697	-0.0033588	0.0064981	0.532361	455	15	Low decreasing	0.0019632	-0.0029755	0.0069019	0.435795
Glycerides and phospholipids	LDL triglycerides (mmol/l)	840	27	Low transient	0.0015022	-0.0024503	0.0054547	0.456199	826	27	Low transient	0.0014381	-0.0024958	0.0053719	0.473571
Glycerides and phospholipids	LDL triglycerides (mmol/l)	429	14	High and decreasing	-0.0004575	-0.0054195	0.0045045	0.856562	426	14	High and decreasing	-0.0009546	-0.0058917	0.0039825	0.70463
Glycerides and phospholipids	LDL triglycerides (mmol/l)	401	13	Low increasing	0.0023201	-0.0026874	0.0073276	0.363701	398	13	Low increasing	0.002337	-0.0026889	0.0073628	0.36199
Glycerides and phospholipids	LDL triglycerides (mmol/l)	264	8	High persistent	-0.0008335	-0.0062612	0.0045943	0.76337	258	8	High persistent	-0.0010553	-0.0066637	0.0045531	0.712194
Branched-chain amino acids	Leucine (mmol/l)	713	23	Low fussy eating	0				704	23	Low fussy eating	0
Branched-chain amino acids	Leucine (mmol/l)	460	15	Low decreasing	-0.0007648	-0.0018117	0.000282	0.152102	455	15	Low decreasing	-0.0007227	-0.0017653	0.0003199	0.174217
Branched-chain amino acids	Leucine (mmol/l)	840	27	Low transient	-0.0003564	-0.0012381	0.0005254	0.428135	826	27	Low transient	-0.0002908	-0.0011643	0.0005827	0.513992
Branched-chain amino acids	Leucine (mmol/l)	429	14	High and decreasing	0.0005418	-0.0005385	0.001622	0.325491	426	14	High and decreasing	0.0008652	-0.0002044	0.0019348	0.112833
Branched-chain amino acids	Leucine (mmol/l)	401	13	Low increasing	-0.0011399	-0.0022463	-3.36e-05	0.043448	398	13	Low increasing	-0.0009355	-0.0020317	0.0001606	0.0943374
Branched-chain amino acids	Leucine (mmol/l)	264	8	High persistent	0.0001131	-0.0011281	0.0013543	0.858228	258	8	High persistent	0.0006152	-0.0006561	0.0018865	0.342761
Large HDL	Total cholesterol (mmol/l)	713	23	Low fussy eating	0				704	23	Low fussy eating	0
Large HDL	Total cholesterol (mmol/l)	460	15	Low decreasing	-0.0026014	-0.0139029	0.0087001	0.651788	455	15	Low decreasing	-0.0016248	-0.0123161	0.0090665	0.765734
Large HDL	Total cholesterol (mmol/l)	840	27	Low transient	0.0028811	-0.0067228	0.012485	0.556439	826	27	Low transient	0.0009706	-0.00828	0.0102212	0.837022
Large HDL	Total cholesterol (mmol/l)	429	14	High and decreasing	0.0057905	-0.0053602	0.0169412	0.308665	426	14	High and decreasing	-7.39e-05	-0.0105972	0.0104494	0.989013
Large HDL	Total cholesterol (mmol/l)	401	13	Low increasing	0.0062876	-0.0055133	0.0180885	0.296249	398	13	Low increasing	0.001643	-0.0095149	0.0128009	0.772817
Large HDL	Total cholesterol (mmol/l)	264	8	High persistent	0.0012999	-0.0120875	0.0146874	0.849016	258	8	High persistent	-0.0085284	-0.0214594	0.0044025	0.196045
Large HDL	Cholesterol esters (mmol/l)	713	23	Low fussy eating	0				704	23	Low fussy eating	0
Large HDL	Cholesterol esters (mmol/l)	460	15	Low decreasing	-0.0022256	-0.011102	0.0066508	0.623025	455	15	Low decreasing	-0.0014515	-0.009843	0.00694	0.734513
Large HDL	Cholesterol esters (mmol/l)	840	27	Low transient	0.002332	-0.0052193	0.0098834	0.544878	826	27	Low transient	0.000827	-0.0064424	0.0080965	0.823497
Large HDL	Cholesterol esters (mmol/l)	429	14	High and decreasing	0.0047351	-0.0040439	0.0135141	0.290343	426	14	High and decreasing	0.0001051	-0.0081703	0.0083804	0.980142
Large HDL	Cholesterol esters (mmol/l)	401	13	Low increasing	0.0049609	-0.0043257	0.0142475	0.294985	398	13	Low increasing	0.0012954	-0.007476	0.0100668	0.772161
Large HDL	Cholesterol esters (mmol/l)	264	8	High persistent	0.0011785	-0.0093657	0.0117228	0.826547	258	8	High persistent	-0.0065812	-0.0167666	0.0036042	0.205284
Large HDL	Free cholesterol (mmol/l)	713	23	Low fussy eating	0				704	23	Low fussy eating	0
Large HDL	Free cholesterol (mmol/l)	460	15	Low decreasing	-0.0003645	-0.0028042	0.0020753	0.769612	455	15	Low decreasing	-0.0001619	-0.0024776	0.0021538	0.890973
Large HDL	Free cholesterol (mmol/l)	840	27	Low transient	0.0005711	-0.001492	0.0026341	0.587339	826	27	Low transient	0.0001657	-0.0018263	0.0021578	0.870438
Large HDL	Free cholesterol (mmol/l)	429	14	High and decreasing	0.0011017	-0.0012839	0.0034873	0.365274	426	14	High and decreasing	-0.000132	-0.002395	0.002131	0.90896
Large HDL	Free cholesterol (mmol/l)	401	13	Low increasing	0.0013496	-0.0011777	0.0038769	0.295149	398	13	Low increasing	0.0003708	-0.0020293	0.002771	0.76195
Large HDL	Free cholesterol (mmol/l)	264	8	High persistent	0.0001444	-0.0027141	0.003003	0.921091	258	8	High persistent	-0.0019238	-0.0046859	0.0008383	0.172149
Large HDL	Total lipids (mmol/l)	713	23	Low fussy eating	0				704	23	Low fussy eating	0
Large HDL	Total lipids (mmol/l)	460	15	Low decreasing	-0.0039277	-0.0243973	0.016542	0.706781	455	15	Low decreasing	-0.0019879	-0.0214712	0.0174953	0.841447
Large HDL	Total lipids (mmol/l)	840	27	Low transient	0.0051047	-0.0122289	0.0224384	0.56369	826	27	Low transient	0.001966	-0.0148068	0.0187389	0.818241
Large HDL	Total lipids (mmol/l)	429	14	High and decreasing	0.009479	-0.0107477	0.0297057	0.358235	426	14	High and decreasing	-0.0004947	-0.0197476	0.0187583	0.959826
Large HDL	Total lipids (mmol/l)	401	13	Low increasing	0.0112267	-0.0099643	0.0324176	0.298994	398	13	Low increasing	0.003342	-0.0167988	0.0234827	0.74494
Large HDL	Total lipids (mmol/l)	264	8	High persistent	0.0013285	-0.0229363	0.0255933	0.914517	258	8	High persistent	-0.0153482	-0.0389674	0.008271	0.202715
Large HDL	Particle concentration (mol/l)	713	23	Low fussy eating	0				704	23	Low fussy eating	0
Large HDL	Particle concentration (mol/l)	460	15	Low decreasing	-6.18e-09	-3.32e-08	2.08e-08	0.653878	455	15	Low decreasing	-3.57e-09	-2.93e-08	2.22e-08	0.785821
Large HDL	Particle concentration (mol/l)	840	27	Low transient	6.92e-09	-1.6e-08	2.98e-08	0.553065	826	27	Low transient	2.77e-09	-1.94e-08	2.49e-08	0.806295
Large HDL	Particle concentration (mol/l)	429	14	High and decreasing	1.17e-08	-1.5e-08	3.85e-08	0.389805	426	14	High and decreasing	-1.14e-09	-2.67e-08	2.44e-08	0.93005
Large HDL	Particle concentration (mol/l)	401	13	Low increasing	1.5e-08	-1.29e-08	4.3e-08	0.290729	398	13	Low increasing	4.84e-09	-2.17e-08	3.14e-08	0.721059
Large HDL	Particle concentration (mol/l)	264	8	High persistent	1.63e-09	-3.06e-08	3.38e-08	0.920867	258	8	High persistent	-2e-08	-5.14e-08	1.14e-08	0.211613
Large HDL	Phospholipids (mmol/l)	713	23	Low fussy eating	0				704	23	Low fussy eating	0
Large HDL	Phospholipids (mmol/l)	460	15	Low decreasing	-0.0014155	-0.0104944	0.0076633	0.759849	455	15	Low decreasing	-0.0004906	-0.0091942	0.008213	0.912004
Large HDL	Phospholipids (mmol/l)	840	27	Low transient	0.0021339	-0.0055104	0.0097781	0.584191	826	27	Low transient	0.0009021	-0.0065305	0.0083348	0.811908
Large HDL	Phospholipids (mmol/l)	429	14	High and decreasing	0.0034743	-0.0054984	0.0124471	0.447782	426	14	High and decreasing	-0.0006257	-0.0092465	0.007995	0.88684
Large HDL	Phospholipids (mmol/l)	401	13	Low increasing	0.0046638	-0.0046376	0.0139652	0.325623	398	13	Low increasing	0.0014569	-0.0074412	0.0103549	0.748213
Large HDL	Phospholipids (mmol/l)	264	8	High persistent	-0.0001608	-0.0108959	0.0105744	0.976578	258	8	High persistent	-0.0069319	-0.0174688	0.0036049	0.197176
Large HDL	Triglycerides (mmol/l)	713	23	Low fussy eating	0				704	23	Low fussy eating	0
Large HDL	Triglycerides (mmol/l)	460	15	Low decreasing	0.0001097	-0.0003033	0.0005227	0.602549	455	15	Low decreasing	0.0001483	-0.0002658	0.0005623	0.482576
Large HDL	Triglycerides (mmol/l)	840	27	Low transient	8.05e-05	-0.0002691	0.00043	0.65175	826	27	Low transient	8.24e-05	-0.0002691	0.000434	0.645797
Large HDL	Triglycerides (mmol/l)	429	14	High and decreasing	0.0002778	-0.0001463	0.0007019	0.199079	426	14	High and decreasing	0.0002659	-0.0001589	0.0006907	0.219797
Large HDL	Triglycerides (mmol/l)	401	13	Low increasing	0.0002484	-0.0001687	0.0006655	0.243036	398	13	Low increasing	0.0002125	-0.0002043	0.0006293	0.317572
Large HDL	Triglycerides (mmol/l)	264	8	High persistent	0.0001624	-0.0003127	0.0006376	0.502743	258	8	High persistent	7.98e-05	-0.0004018	0.0005614	0.74533
Large LDL	Total cholesterol (mmol/l)	713	23	Low fussy eating	0				704	23	Low fussy eating	0
Large LDL	Total cholesterol (mmol/l)	460	15	Low decreasing	0.0085069	-0.0109972	0.028011	0.392509	455	15	Low decreasing	0.0092076	-0.0104198	0.0288351	0.357738
Large LDL	Total cholesterol (mmol/l)	840	27	Low transient	-7.03e-05	-0.0164134	0.0162727	0.993268	826	27	Low transient	0.0005404	-0.0158398	0.0169206	0.948428
Large LDL	Total cholesterol (mmol/l)	429	14	High and decreasing	-0.0048403	-0.0245065	0.0148259	0.629429	426	14	High and decreasing	-0.0039886	-0.0237678	0.0157906	0.69258
Large LDL	Total cholesterol (mmol/l)	401	13	Low increasing	0.008862	-0.0107367	0.0284608	0.375369	398	13	Low increasing	0.0097651	-0.0099285	0.0294587	0.331009
Large LDL	Total cholesterol (mmol/l)	264	8	High persistent	-0.0067054	-0.0277254	0.0143146	0.531707	258	8	High persistent	-0.0055339	-0.0267314	0.0156637	0.608776
Large LDL	Cholesterol esters (mmol/l)	713	23	Low fussy eating	0				704	23	Low fussy eating	0
Large LDL	Cholesterol esters (mmol/l)	460	15	Low decreasing	0.0064647	-0.0082352	0.0211646	0.388594	455	15	Low decreasing	0.0069944	-0.0077942	0.021783	0.353816
Large LDL	Cholesterol esters (mmol/l)	840	27	Low transient	-0.0001038	-0.012439	0.0122314	0.986839	826	27	Low transient	0.0004933	-0.0118674	0.0128539	0.937638
Large LDL	Cholesterol esters (mmol/l)	429	14	High and decreasing	-0.003563	-0.0184387	0.0113127	0.638651	426	14	High and decreasing	-0.0025973	-0.0175471	0.0123524	0.733389
Large LDL	Cholesterol esters (mmol/l)	401	13	Low increasing	0.006448	-0.0083753	0.0212713	0.39378	398	13	Low increasing	0.0073723	-0.0075174	0.0222621	0.331715
Large LDL	Cholesterol esters (mmol/l)	264	8	High persistent	-0.0044608	-0.020325	0.0114033	0.581441	258	8	High persistent	-0.0030563	-0.0190474	0.0129349	0.707879
Large LDL	Free cholesterol (mmol/l)	713	23	Low fussy eating	0				704	23	Low fussy eating	0
Large LDL	Free cholesterol (mmol/l)	460	15	Low decreasing	0.0021236	-0.0027193	0.0069666	0.389973	455	15	Low decreasing	0.0022951	-0.0025781	0.0071683	0.355844
Large LDL	Free cholesterol (mmol/l)	840	27	Low transient	5.74e-05	-0.0039936	0.0041085	0.977832	826	27	Low transient	7.02e-05	-0.0039897	0.0041301	0.972967
Large LDL	Free cholesterol (mmol/l)	429	14	High and decreasing	-0.0012711	-0.0061119	0.0035697	0.606701	426	14	High and decreasing	-0.0013869	-0.0062632	0.0034893	0.577104
Large LDL	Free cholesterol (mmol/l)	401	13	Low increasing	0.002427	-0.0023956	0.0072497	0.323836	398	13	Low increasing	0.0024037	-0.0024445	0.007252	0.331068
Large LDL	Free cholesterol (mmol/l)	264	8	High persistent	-0.0022241	-0.0074658	0.0030176	0.405501	258	8	High persistent	-0.0024625	-0.0077484	0.0028234	0.361086
Large LDL	Total lipids (mmol/l)	713	23	Low fussy eating	0				704	23	Low fussy eating	0
Large LDL	Total lipids (mmol/l)	460	15	Low decreasing	0.0118464	-0.0149181	0.0386109	0.385544	455	15	Low decreasing	0.0129344	-0.0139943	0.0398632	0.346378
Large LDL	Total lipids (mmol/l)	840	27	Low transient	0.0007393	-0.021516	0.0229945	0.948075	826	27	Low transient	0.0014993	-0.0207922	0.0237907	0.895092
Large LDL	Total lipids (mmol/l)	429	14	High and decreasing	-0.0063463	-0.0332213	0.0205287	0.64339	426	14	High and decreasing	-0.0054547	-0.0324663	0.0215568	0.692167
Large LDL	Total lipids (mmol/l)	401	13	Low increasing	0.012584	-0.0142368	0.0394047	0.35767	398	13	Low increasing	0.0137861	-0.0131725	0.0407446	0.316092
Large LDL	Total lipids (mmol/l)	264	8	High persistent	-0.0085989	-0.037207	0.0200093	0.555674	258	8	High persistent	-0.0071065	-0.0359832	0.0217702	0.629459
Large LDL	Particle concentration (mol/l)	713	23	Low fussy eating	0				704	23	Low fussy eating	0
Large LDL	Particle concentration (mol/l)	460	15	Low decreasing	1.28e-09	-1.67e-09	4.24e-09	0.394662	455	15	Low decreasing	1.42e-09	-1.56e-09	4.39e-09	0.349565
Large LDL	Particle concentration (mol/l)	840	27	Low transient	1.09e-10	-2.33e-09	2.55e-09	0.930231	826	27	Low transient	1.92e-10	-2.25e-09	2.63e-09	0.877245
Large LDL	Particle concentration (mol/l)	429	14	High and decreasing	-6.91e-10	-3.64e-09	2.26e-09	0.6459	426	14	High and decreasing	-6.48e-10	-3.6e-09	2.31e-09	0.667256
Large LDL	Particle concentration (mol/l)	401	13	Low increasing	1.37e-09	-1.58e-09	4.32e-09	0.362677	398	13	Low increasing	1.5e-09	-1.47e-09	4.47e-09	0.321271
Large LDL	Particle concentration (mol/l)	264	8	High persistent	-1.09e-09	-4.22e-09	2.03e-09	0.493237	258	8	High persistent	-9.42e-10	-4.1e-09	2.22e-09	0.559054
Large LDL	Phospholipids (mmol/l)	713	23	Low fussy eating	0				704	23	Low fussy eating	0
Large LDL	Phospholipids (mmol/l)	460	15	Low decreasing	0.0024663	-0.0029553	0.0078878	0.372493	455	15	Low decreasing	0.0026552	-0.0027991	0.0081095	0.339909
Large LDL	Phospholipids (mmol/l)	840	27	Low transient	-9.63e-05	-0.0046157	0.0044231	0.966669	826	27	Low transient	0.0001353	-0.0043931	0.0046637	0.953296
Large LDL	Phospholipids (mmol/l)	429	14	High and decreasing	-0.0013131	-0.0067797	0.0041536	0.637698	426	14	High and decreasing	-0.0009418	-0.0064311	0.0045475	0.736591
Large LDL	Phospholipids (mmol/l)	401	13	Low increasing	0.0022934	-0.0031651	0.0077518	0.410114	398	13	Low increasing	0.0026633	-0.0028202	0.0081467	0.341016
Large LDL	Phospholipids (mmol/l)	264	8	High persistent	-0.0016647	-0.0075011	0.0041718	0.576039	258	8	High persistent	-0.0010627	-0.0069446	0.0048192	0.723172
Large LDL	Triglycerides (mmol/l)	713	23	Low fussy eating	0				704	23	Low fussy eating	0
Large LDL	Triglycerides (mmol/l)	460	15	Low decreasing	0.0008907	-0.0016357	0.0034171	0.489445	455	15	Low decreasing	0.0010892	-0.001438	0.0036163	0.398159
Large LDL	Triglycerides (mmol/l)	840	27	Low transient	0.0009231	-0.0011173	0.0029635	0.375117	826	27	Low transient	0.0008397	-0.0011858	0.0028653	0.416356
Large LDL	Triglycerides (mmol/l)	429	14	High and decreasing	-0.0001194	-0.002675	0.0024362	0.927004	426	14	High and decreasing	-0.0004511	-0.0029968	0.0020945	0.728245
Large LDL	Triglycerides (mmol/l)	401	13	Low increasing	0.0014399	-0.0011473	0.0040272	0.275249	398	13	Low increasing	0.0013698	-0.0012188	0.0039585	0.299559
Large LDL	Triglycerides (mmol/l)	264	8	High persistent	-0.0002284	-0.003034	0.0025772	0.873176	258	8	High persistent	-0.0005086	-0.0034087	0.0023915	0.730951
Large VLDL	Total cholesterol (mmol/l)	713	23	Low fussy eating	0				704	23	Low fussy eating	0
Large VLDL	Total cholesterol (mmol/l)	460	15	Low decreasing	0.0007616	-0.0024754	0.0039985	0.644612	455	15	Low decreasing	0.0007582	-0.0023564	0.0038728	0.633166
Large VLDL	Total cholesterol (mmol/l)	840	27	Low transient	0.0001055	-0.0026628	0.0028739	0.940415	826	27	Low transient	0.00079	-0.0018992	0.0034793	0.564649
Large VLDL	Total cholesterol (mmol/l)	429	14	High and decreasing	0.0006647	-0.0026023	0.0039317	0.689978	426	14	High and decreasing	0.0023475	-0.0008059	0.0055009	0.144497
Large VLDL	Total cholesterol (mmol/l)	401	13	Low increasing	-0.000325	-0.0035819	0.0029319	0.844895	398	13	Low increasing	0.0009724	-0.0022161	0.0041608	0.549917
Large VLDL	Total cholesterol (mmol/l)	264	8	High persistent	0.0036157	-0.0008971	0.0081284	0.116294	258	8	High persistent	0.0063735	0.001979	0.010768	0.0044882
Large VLDL	Cholesterol esters (mmol/l)	713	23	Low fussy eating	0				704	23	Low fussy eating	0
Large VLDL	Cholesterol esters (mmol/l)	460	15	Low decreasing	0.0004349	-0.0011626	0.0020324	0.593502	455	15	Low decreasing	0.0004287	-0.0011079	0.0019654	0.584396
Large VLDL	Cholesterol esters (mmol/l)	840	27	Low transient	4.38e-05	-0.0013229	0.0014106	0.949863	826	27	Low transient	0.0003828	-0.0009426	0.0017083	0.571236
Large VLDL	Cholesterol esters (mmol/l)	429	14	High and decreasing	0.0003164	-0.0012853	0.0019181	0.698558	426	14	High and decreasing	0.0011703	-0.0003745	0.0027151	0.137542
Large VLDL	Cholesterol esters (mmol/l)	401	13	Low increasing	-8.85e-05	-0.0016993	0.0015222	0.914178	398	13	Low increasing	0.0005479	-0.0010257	0.0021215	0.494817
Large VLDL	Cholesterol esters (mmol/l)	264	8	High persistent	0.0017531	-0.0004348	0.003941	0.116269	258	8	High persistent	0.0031095	0.0009809	0.0052382	0.0042083
Large VLDL	Free cholesterol (mmol/l)	713	23	Low fussy eating	0				704	23	Low fussy eating	0
Large VLDL	Free cholesterol (mmol/l)	460	15	Low decreasing	0.0003247	-0.0013369	0.0019863	0.70162	455	15	Low decreasing	0.0003276	-0.0012738	0.0019289	0.688401
Large VLDL	Free cholesterol (mmol/l)	840	27	Low transient	5.94e-05	-0.0013613	0.0014801	0.934628	826	27	Low transient	0.0004049	-0.0009789	0.0017886	0.566227
Large VLDL	Free cholesterol (mmol/l)	429	14	High and decreasing	0.000347	-0.0013444	0.0020383	0.687542	426	14	High and decreasing	0.0011758	-0.0004592	0.0028108	0.158635
Large VLDL	Free cholesterol (mmol/l)	401	13	Low increasing	-0.0002385	-0.0019081	0.0014311	0.779433	398	13	Low increasing	0.0004223	-0.0012174	0.0020619	0.613624
Large VLDL	Free cholesterol (mmol/l)	264	8	High persistent	0.0018602	-0.0004831	0.0042035	0.119685	258	8	High persistent	0.0032615	0.0009756	0.0055474	0.0051818
Large VLDL	Total lipids (mmol/l)	713	23	Low fussy eating	0				704	23	Low fussy eating	0
Large VLDL	Total lipids (mmol/l)	460	15	Low decreasing	0.0027284	-0.0114243	0.0168811	0.705461	455	15	Low decreasing	0.0026714	-0.0109648	0.0163075	0.700921
Large VLDL	Total lipids (mmol/l)	840	27	Low transient	0.0006827	-0.0114125	0.012778	0.911882	826	27	Low transient	0.0036184	-0.0081505	0.0153872	0.546663
Large VLDL	Total lipids (mmol/l)	429	14	High and decreasing	0.003526	-0.0108165	0.0178686	0.629815	426	14	High and decreasing	0.0106911	-0.0031772	0.0245593	0.130754
Large VLDL	Total lipids (mmol/l)	401	13	Low increasing	-0.0020026	-0.0160841	0.0120789	0.780384	398	13	Low increasing	0.003646	-0.0101574	0.0174494	0.604558
Large VLDL	Total lipids (mmol/l)	264	8	High persistent	0.0169978	-0.0028638	0.0368593	0.0934453	258	8	High persistent	0.0289704	0.0096285	0.0483123	0.0033409
Large VLDL	Particle concentration (mol/l)	713	23	Low fussy eating	0				704	23	Low fussy eating	0
Large VLDL	Particle concentration (mol/l)	460	15	Low decreasing	4.46e-11	-1.89e-10	2.78e-10	0.708151	455	15	Low decreasing	4.35e-11	-1.82e-10	2.69e-10	0.705134
Large VLDL	Particle concentration (mol/l)	840	27	Low transient	1.52e-11	-1.85e-10	2.15e-10	0.881267	826	27	Low transient	6.34e-11	-1.31e-10	2.58e-10	0.522499
Large VLDL	Particle concentration (mol/l)	429	14	High and decreasing	6.18e-11	-1.76e-10	2.99e-10	0.609743	426	14	High and decreasing	1.8e-10	-4.96e-11	4.09e-10	0.124416
Large VLDL	Particle concentration (mol/l)	401	13	Low increasing	-3.21e-11	-2.65e-10	2e-10	0.786441	398	13	Low increasing	6.16e-11	-1.66e-10	2.9e-10	0.596056
Large VLDL	Particle concentration (mol/l)	264	8	High persistent	2.88e-10	-4.12e-11	6.17e-10	0.0863578	258	8	High persistent	4.87e-10	1.66e-10	8.07e-10	0.0029231
Large VLDL	Phospholipids (mmol/l)	713	23	Low fussy eating	0				704	23	Low fussy eating	0
Large VLDL	Phospholipids (mmol/l)	460	15	Low decreasing	0.0005265	-0.0019976	0.0030505	0.682596	455	15	Low decreasing	0.0005241	-0.0019096	0.0029577	0.672896
Large VLDL	Phospholipids (mmol/l)	840	27	Low transient	0.000128	-0.0020267	0.0022828	0.907256	826	27	Low transient	0.0006504	-0.0014475	0.0027482	0.543323
Large VLDL	Phospholipids (mmol/l)	429	14	High and decreasing	0.0006077	-0.0019545	0.0031698	0.641941	426	14	High and decreasing	0.0018717	-0.000606	0.0043493	0.138658
Large VLDL	Phospholipids (mmol/l)	401	13	Low increasing	-0.0003342	-0.0028515	0.002183	0.794621	398	13	Low increasing	0.000669	-0.001801	0.0031389	0.595423
Large VLDL	Phospholipids (mmol/l)	264	8	High persistent	0.0029195	-0.000615	0.006454	0.105429	258	8	High persistent	0.0050432	0.0015991	0.0084872	0.0041182
Large VLDL	Triglycerides (mmol/l)	713	23	Low fussy eating	0				704	23	Low fussy eating	0
Large VLDL	Triglycerides (mmol/l)	460	15	Low decreasing	0.0014605	-0.0069664	0.0098873	0.73402	455	15	Low decreasing	0.0014094	-0.0067159	0.0095346	0.733804
Large VLDL	Triglycerides (mmol/l)	840	27	Low transient	0.0004488	-0.0067554	0.007653	0.902792	826	27	Low transient	0.002177	-0.004838	0.009192	0.542902
Large VLDL	Triglycerides (mmol/l)	429	14	High and decreasing	0.0022553	-0.0063	0.0108105	0.605282	426	14	High and decreasing	0.0064723	-0.0018087	0.0147532	0.125507
Large VLDL	Triglycerides (mmol/l)	401	13	Low increasing	-0.0013484	-0.0096943	0.0069975	0.751429	398	13	Low increasing	0.0019987	-0.0061861	0.0101836	0.632106
Large VLDL	Triglycerides (mmol/l)	264	8	High persistent	0.0104616	-0.0013881	0.0223113	0.0835421	258	8	High persistent	0.0175504	0.0060095	0.0290914	0.002889
Medium HDL	Total cholesterol (mmol/l)	713	23	Low fussy eating	0				704	23	Low fussy eating	0
Medium HDL	Total cholesterol (mmol/l)	460	15	Low decreasing	-0.0014325	-0.0063129	0.0034478	0.564975	455	15	Low decreasing	-0.001176	-0.0060307	0.0036787	0.634839
Medium HDL	Total cholesterol (mmol/l)	840	27	Low transient	0.0009528	-0.0032257	0.0051313	0.654834	826	27	Low transient	0.0007905	-0.0033809	0.0049619	0.71024
Medium HDL	Total cholesterol (mmol/l)	429	14	High and decreasing	0.0021155	-0.0029323	0.0071634	0.411294	426	14	High and decreasing	0.0013425	-0.0037014	0.0063863	0.6018
Medium HDL	Total cholesterol (mmol/l)	401	13	Low increasing	0.0003128	-0.0047913	0.0054168	0.90437	398	13	Low increasing	-0.0003722	-0.0054229	0.0046785	0.885122
Medium HDL	Total cholesterol (mmol/l)	264	8	High persistent	0.0026179	-0.0032311	0.008467	0.380238	258	8	High persistent	0.0014685	-0.0044687	0.0074057	0.627727
Medium HDL	Cholesterol esters (mmol/l)	713	23	Low fussy eating	0				704	23	Low fussy eating	0
Medium HDL	Cholesterol esters (mmol/l)	460	15	Low decreasing	-0.0012972	-0.0053278	0.0027334	0.528065	455	15	Low decreasing	-0.0010976	-0.0051059	0.0029107	0.591359
Medium HDL	Cholesterol esters (mmol/l)	840	27	Low transient	0.0008264	-0.002637	0.0042897	0.639923	826	27	Low transient	0.0006786	-0.0027762	0.0041334	0.700158
Medium HDL	Cholesterol esters (mmol/l)	429	14	High and decreasing	0.0018833	-0.0022907	0.0060573	0.376396	426	14	High and decreasing	0.0011903	-0.0029771	0.0053577	0.575501
Medium HDL	Cholesterol esters (mmol/l)	401	13	Low increasing	0.000235	-0.0039887	0.0044587	0.913129	398	13	Low increasing	-0.0003618	-0.0045393	0.0038157	0.865168
Medium HDL	Cholesterol esters (mmol/l)	264	8	High persistent	0.0022127	-0.0026481	0.0070735	0.372167	258	8	High persistent	0.0011929	-0.0037388	0.0061247	0.635328
Medium HDL	Free cholesterol (mmol/l)	713	23	Low fussy eating	0				704	23	Low fussy eating	0
Medium HDL	Free cholesterol (mmol/l)	460	15	Low decreasing	-0.0001307	-0.0010368	0.0007754	0.777309	455	15	Low decreasing	-7.4e-05	-0.0009781	0.0008301	0.872465
Medium HDL	Free cholesterol (mmol/l)	840	27	Low transient	0.0001384	-0.0006187	0.0008954	0.720081	826	27	Low transient	0.0001241	-0.0006344	0.0008826	0.748382
Medium HDL	Free cholesterol (mmol/l)	429	14	High and decreasing	0.0002591	-0.0006619	0.0011801	0.581314	426	14	High and decreasing	0.000179	-0.0007447	0.0011027	0.703994
Medium HDL	Free cholesterol (mmol/l)	401	13	Low increasing	8.07e-05	-0.0008466	0.001008	0.864517	398	13	Low increasing	-7.46e-06	-0.0009287	0.0009137	0.98733
Medium HDL	Free cholesterol (mmol/l)	264	8	High persistent	0.0004109	-0.0006269	0.0014487	0.437663	258	8	High persistent	0.0002802	-0.0007757	0.0013361	0.602903
Medium HDL	Total lipids (mmol/l)	713	23	Low fussy eating	0				704	23	Low fussy eating	0
Medium HDL	Total lipids (mmol/l)	460	15	Low decreasing	-0.0035921	-0.0139936	0.0068094	0.498378	455	15	Low decreasing	-0.0028752	-0.013264	0.0075135	0.587399
Medium HDL	Total lipids (mmol/l)	840	27	Low transient	0.0024551	-0.0063535	0.0112638	0.584767	826	27	Low transient	0.0023723	-0.0064438	0.0111885	0.597806
Medium HDL	Total lipids (mmol/l)	429	14	High and decreasing	0.0037232	-0.0071358	0.0145822	0.50146	426	14	High and decreasing	0.0029136	-0.0079627	0.01379	0.599442
Medium HDL	Total lipids (mmol/l)	401	13	Low increasing	0.0010289	-0.0098813	0.0119391	0.853307	398	13	Low increasing	0.0002146	-0.0106227	0.0110518	0.969038
Medium HDL	Total lipids (mmol/l)	264	8	High persistent	0.0060219	-0.0065465	0.0185902	0.347576	258	8	High persistent	0.0048634	-0.0079692	0.017696	0.457479
Medium HDL	Particle concentration (mol/l)	713	23	Low fussy eating	0				704	23	Low fussy eating	0
Medium HDL	Particle concentration (mol/l)	460	15	Low decreasing	-7.76e-09	-2.83e-08	1.28e-08	0.458934	455	15	Low decreasing	-6.34e-09	-2.69e-08	1.42e-08	0.545777
Medium HDL	Particle concentration (mol/l)	840	27	Low transient	5.24e-09	-1.21e-08	2.26e-08	0.553648	826	27	Low transient	5.33e-09	-1.2e-08	2.27e-08	0.547377
Medium HDL	Particle concentration (mol/l)	429	14	High and decreasing	6.3e-09	-1.51e-08	2.77e-08	0.564309	426	14	High and decreasing	5.9e-09	-1.56e-08	2.74e-08	0.590884
Medium HDL	Particle concentration (mol/l)	401	13	Low increasing	2.54e-09	-1.9e-08	2.41e-08	0.816764	398	13	Low increasing	1.73e-09	-1.97e-08	2.32e-08	0.874376
Medium HDL	Particle concentration (mol/l)	264	8	High persistent	1.36e-08	-1.1e-08	3.82e-08	0.279164	258	8	High persistent	1.3e-08	-1.22e-08	3.82e-08	0.310938
Medium HDL	Phospholipids (mmol/l)	713	23	Low fussy eating	0				704	23	Low fussy eating	0
Medium HDL	Phospholipids (mmol/l)	460	15	Low decreasing	-0.0024887	-0.0081233	0.0031458	0.386536	455	15	Low decreasing	-0.0020515	-0.0076755	0.0035725	0.474523
Medium HDL	Phospholipids (mmol/l)	840	27	Low transient	0.001478	-0.0032586	0.0062146	0.5407	826	27	Low transient	0.0013781	-0.0033608	0.006117	0.568589
Medium HDL	Phospholipids (mmol/l)	429	14	High and decreasing	0.0014732	-0.0044074	0.0073537	0.623321	426	14	High and decreasing	0.0010012	-0.0048838	0.0068862	0.73872
Medium HDL	Phospholipids (mmol/l)	401	13	Low increasing	0.000804	-0.0051271	0.0067352	0.790412	398	13	Low increasing	0.0003552	-0.0055312	0.0062416	0.905827
Medium HDL	Phospholipids (mmol/l)	264	8	High persistent	0.0030289	-0.00377	0.0098278	0.382451	258	8	High persistent	0.0023191	-0.004645	0.0092831	0.513846
Medium HDL	Triglycerides (mmol/l)	713	23	Low fussy eating	0				704	23	Low fussy eating	0
Medium HDL	Triglycerides (mmol/l)	460	15	Low decreasing	0.0002644	-0.0006261	0.0011548	0.560547	455	15	Low decreasing	0.0002868	-0.0005783	0.0011519	0.5157
Medium HDL	Triglycerides (mmol/l)	840	27	Low transient	-9.52e-06	-0.0007628	0.0007437	0.980237	826	27	Low transient	0.0001686	-0.0005655	0.0009026	0.652517
Medium HDL	Triglycerides (mmol/l)	429	14	High and decreasing	1.95e-05	-0.0008939	0.000933	0.96659	426	14	High and decreasing	0.000452	-0.0004354	0.0013395	0.318028
Medium HDL	Triglycerides (mmol/l)	401	13	Low increasing	-0.0001312	-0.001075	0.0008126	0.785223	398	13	Low increasing	0.0001863	-0.00074	0.0011126	0.69336
Medium HDL	Triglycerides (mmol/l)	264	8	High persistent	0.0003242	-0.0007588	0.0014071	0.557307	258	8	High persistent	0.0010218	-2.33e-05	0.002067	0.0553377
Medium LDL	Total cholesterol (mmol/l)	713	23	Low fussy eating	0				704	23	Low fussy eating	0
Medium LDL	Total cholesterol (mmol/l)	460	15	Low decreasing	0.0052959	-0.006774	0.0173658	0.389687	455	15	Low decreasing	0.0057598	-0.0063736	0.0178932	0.352042
Medium LDL	Total cholesterol (mmol/l)	840	27	Low transient	5.86e-05	-0.01003	0.0101472	0.990915	826	27	Low transient	0.0005254	-0.0095729	0.0106238	0.918746
Medium LDL	Total cholesterol (mmol/l)	429	14	High and decreasing	-0.0035142	-0.0156757	0.0086474	0.571048	426	14	High and decreasing	-0.0028131	-0.0149987	0.0093726	0.650842
Medium LDL	Total cholesterol (mmol/l)	401	13	Low increasing	0.0049877	-0.0071837	0.0171591	0.421754	398	13	Low increasing	0.0058259	-0.0064002	0.0180521	0.350212
Medium LDL	Total cholesterol (mmol/l)	264	8	High persistent	-0.0046905	-0.0176094	0.0082285	0.476593	258	8	High persistent	-0.0034075	-0.016444	0.009629	0.608339
Medium LDL	Cholesterol esters (mmol/l)	713	23	Low fussy eating	0				704	23	Low fussy eating	0
Medium LDL	Cholesterol esters (mmol/l)	460	15	Low decreasing	0.0043648	-0.005443	0.0141726	0.382954	455	15	Low decreasing	0.0047682	-0.0050868	0.0146233	0.34286
Medium LDL	Cholesterol esters (mmol/l)	840	27	Low transient	-0.0001103	-0.008307	0.0080865	0.978956	826	27	Low transient	0.0003173	-0.0078837	0.0085184	0.939525
Medium LDL	Cholesterol esters (mmol/l)	429	14	High and decreasing	-0.002883	-0.0127639	0.0069979	0.567303	426	14	High and decreasing	-0.0022673	-0.0121538	0.0076191	0.652978
Medium LDL	Cholesterol esters (mmol/l)	401	13	Low increasing	0.0038054	-0.0060952	0.013706	0.451129	398	13	Low increasing	0.0045451	-0.0053985	0.0144887	0.370198
Medium LDL	Cholesterol esters (mmol/l)	264	8	High persistent	-0.0044336	-0.0148907	0.0060234	0.405859	258	8	High persistent	-0.0032997	-0.013851	0.0072515	0.539799
Medium LDL	Free cholesterol (mmol/l)	713	23	Low fussy eating	0				704	23	Low fussy eating	0
Medium LDL	Free cholesterol (mmol/l)	460	15	Low decreasing	0.0010093	-0.0013095	0.003328	0.393487	455	15	Low decreasing	0.0010706	-0.0012644	0.0034055	0.368714
Medium LDL	Free cholesterol (mmol/l)	840	27	Low transient	0.0001651	-0.0017836	0.0021138	0.868093	826	27	Low transient	0.0002029	-0.0017517	0.0021574	0.838729
Medium LDL	Free cholesterol (mmol/l)	429	14	High and decreasing	-0.0006	-0.0029435	0.0017435	0.61569	426	14	High and decreasing	-0.000517	-0.0028775	0.0018435	0.667613
Medium LDL	Free cholesterol (mmol/l)	401	13	Low increasing	0.0011842	-0.0011514	0.0035198	0.320231	398	13	Low increasing	0.0012808	-0.0010667	0.0036283	0.284795
Medium LDL	Free cholesterol (mmol/l)	264	8	High persistent	-0.000254	-0.0027721	0.0022642	0.843248	258	8	High persistent	-0.0001093	-0.0026519	0.0024333	0.932839
Medium LDL	Total lipids (mmol/l)	713	23	Low fussy eating	0				704	23	Low fussy eating	0
Medium LDL	Total lipids (mmol/l)	460	15	Low decreasing	0.0069315	-0.0094092	0.0232722	0.405634	455	15	Low decreasing	0.0076271	-0.0087994	0.0240537	0.362681
Medium LDL	Total lipids (mmol/l)	840	27	Low transient	0.000558	-0.0129914	0.0141075	0.935647	826	27	Low transient	0.0012009	-0.0123589	0.0147608	0.862149
Medium LDL	Total lipids (mmol/l)	429	14	High and decreasing	-0.0044418	-0.0208528	0.0119693	0.595675	426	14	High and decreasing	-0.0035137	-0.0199548	0.0129275	0.675222
Medium LDL	Total lipids (mmol/l)	401	13	Low increasing	0.0068538	-0.0095861	0.0232937	0.413748	398	13	Low increasing	0.008054	-0.0084661	0.0245742	0.339192
Medium LDL	Total lipids (mmol/l)	264	8	High persistent	-0.0051276	-0.0225339	0.0122787	0.563579	258	8	High persistent	-0.0032367	-0.0208115	0.0143381	0.718046
Medium LDL	Particle concentration (mol/l)	713	23	Low fussy eating	0				704	23	Low fussy eating	0
Medium LDL	Particle concentration (mol/l)	460	15	Low decreasing	1.05e-09	-1.49e-09	3.59e-09	0.41617	455	15	Low decreasing	1.17e-09	-1.38e-09	3.72e-09	0.366733
Medium LDL	Particle concentration (mol/l)	840	27	Low transient	5.87e-11	-2.02e-09	2.14e-09	0.955843	826	27	Low transient	1.74e-10	-1.91e-09	2.25e-09	0.86946
Medium LDL	Particle concentration (mol/l)	429	14	High and decreasing	-6.94e-10	-3.22e-09	1.84e-09	0.59059	426	14	High and decreasing	-5.73e-10	-3.09e-09	1.95e-09	0.656186
Medium LDL	Particle concentration (mol/l)	401	13	Low increasing	9.87e-10	-1.56e-09	3.53e-09	0.446639	398	13	Low increasing	1.19e-09	-1.36e-09	3.75e-09	0.359568
Medium LDL	Particle concentration (mol/l)	264	8	High persistent	-9.4e-10	-3.6e-09	1.72e-09	0.48892	258	8	High persistent	-6.08e-10	-3.3e-09	2.08e-09	0.657944
Medium LDL	Phospholipids (mmol/l)	713	23	Low fussy eating	0				704	23	Low fussy eating	0
Medium LDL	Phospholipids (mmol/l)	460	15	Low decreasing	0.0013033	-0.0019149	0.0045215	0.42722	455	15	Low decreasing	0.0014048	-0.0018285	0.0046381	0.394334
Medium LDL	Phospholipids (mmol/l)	840	27	Low transient	0.000147	-0.0025454	0.0028393	0.914777	826	27	Low transient	0.0003519	-0.0023428	0.0030466	0.797937
Medium LDL	Phospholipids (mmol/l)	429	14	High and decreasing	-0.0006784	-0.0039573	0.0026004	0.685002	426	14	High and decreasing	-0.0002376	-0.0035245	0.0030493	0.887276
Medium LDL	Phospholipids (mmol/l)	401	13	Low increasing	0.0012538	-0.0020166	0.0045243	0.452292	398	13	Low increasing	0.0016427	-0.0016404	0.0049258	0.32665
Medium LDL	Phospholipids (mmol/l)	264	8	High persistent	0.0001615	-0.0033638	0.0036868	0.928433	258	8	High persistent	0.0009115	-0.0026336	0.0044565	0.614208
Medium LDL	Triglycerides (mmol/l)	713	23	Low fussy eating	0				704	23	Low fussy eating	0
Medium LDL	Triglycerides (mmol/l)	460	15	Low decreasing	0.0004052	-0.0011521	0.0019624	0.609993	455	15	Low decreasing	0.0005361	-0.0010228	0.002095	0.500178
Medium LDL	Triglycerides (mmol/l)	840	27	Low transient	0.0003656	-0.0008699	0.0016012	0.561827	826	27	Low transient	0.0003359	-0.0008928	0.0015645	0.591997
Medium LDL	Triglycerides (mmol/l)	429	14	High and decreasing	-0.0002481	-0.001792	0.0012959	0.752745	426	14	High and decreasing	-0.0004637	-0.0019934	0.001066	0.552302
Medium LDL	Triglycerides (mmol/l)	401	13	Low increasing	0.0006188	-0.0009403	0.0021778	0.43653	398	13	Low increasing	0.0005904	-0.000973	0.0021537	0.459115
Medium LDL	Triglycerides (mmol/l)	264	8	High persistent	-0.0005949	-0.0022848	0.001095	0.490088	258	8	High persistent	-0.0007392	-0.0024833	0.0010049	0.406034
Fatty acids	MUFA (mmol/l)	713	23	Low fussy eating	0				704	23	Low fussy eating	0
Fatty acids	MUFA (mmol/l)	460	15	Low decreasing	0.0197942	-0.0401762	0.0797647	0.517569	455	15	Low decreasing	0.0200102	-0.0396825	0.079703	0.51105
Fatty acids	MUFA (mmol/l)	840	27	Low transient	0.0213705	-0.0278168	0.0705578	0.394345	826	27	Low transient	0.0286246	-0.0205678	0.077817	0.253985
Fatty acids	MUFA (mmol/l)	429	14	High and decreasing	0.019247	-0.0427289	0.0812228	0.542624	426	14	High and decreasing	0.0360525	-0.0257382	0.0978433	0.252706
Fatty acids	MUFA (mmol/l)	401	13	Low increasing	0.0180188	-0.0439488	0.0799863	0.568627	398	13	Low increasing	0.0326817	-0.0299049	0.0952683	0.305979
Fatty acids	MUFA (mmol/l)	264	8	High persistent	0.0615386	-0.012536	0.135613	0.103434	258	8	High persistent	0.0943696	0.0201455	0.168594	0.0127225
Medium VLDL	Total cholesterol (mmol/l)	713	23	Low fussy eating	0				704	23	Low fussy eating	0
Medium VLDL	Total cholesterol (mmol/l)	460	15	Low decreasing	0.0019179	-0.0033066	0.0071423	0.471717	455	15	Low decreasing	0.0019011	-0.0031571	0.0069593	0.461228
Medium VLDL	Total cholesterol (mmol/l)	840	27	Low transient	0.000216	-0.0042374	0.0046693	0.924249	826	27	Low transient	0.0012496	-0.0030802	0.0055794	0.571523
Medium VLDL	Total cholesterol (mmol/l)	429	14	High and decreasing	0.0010516	-0.0042266	0.0063297	0.696097	426	14	High and decreasing	0.0037654	-0.0013543	0.0088851	0.149384
Medium VLDL	Total cholesterol (mmol/l)	401	13	Low increasing	0.0003372	-0.0049833	0.0056576	0.901117	398	13	Low increasing	0.0022846	-0.0029249	0.0074941	0.389927
Medium VLDL	Total cholesterol (mmol/l)	264	8	High persistent	0.0052095	-0.0015632	0.0119822	0.131612	258	8	High persistent	0.0093376	0.0027495	0.0159258	0.0054852
Medium VLDL	Cholesterol esters (mmol/l)	713	23	Low fussy eating	0				704	23	Low fussy eating	0
Medium VLDL	Cholesterol esters (mmol/l)	460	15	Low decreasing	0.0011955	-0.0017225	0.0041134	0.421873	455	15	Low decreasing	0.0011808	-0.0016564	0.004018	0.414539
Medium VLDL	Cholesterol esters (mmol/l)	840	27	Low transient	-6.79e-05	-0.0025632	0.0024274	0.957467	826	27	Low transient	0.0004881	-0.0019414	0.0029177	0.69365
Medium VLDL	Cholesterol esters (mmol/l)	429	14	High and decreasing	0.0003785	-0.002592	0.003349	0.80274	426	14	High and decreasing	0.0019012	-0.0009827	0.0047851	0.196246
Medium VLDL	Cholesterol esters (mmol/l)	401	13	Low increasing	0.0003574	-0.0026581	0.0033729	0.816253	398	13	Low increasing	0.0013763	-0.0015776	0.0043301	0.361034
Medium VLDL	Cholesterol esters (mmol/l)	264	8	High persistent	0.0024568	-0.0011762	0.0060897	0.184964	258	8	High persistent	0.0046316	0.0010895	0.0081737	0.0103994
Medium VLDL	Free cholesterol (mmol/l)	713	23	Low fussy eating	0				704	23	Low fussy eating	0
Medium VLDL	Free cholesterol (mmol/l)	460	15	Low decreasing	0.0006992	-0.0017625	0.0031609	0.577636	455	15	Low decreasing	0.0006969	-0.0016874	0.0030811	0.566627
Medium VLDL	Free cholesterol (mmol/l)	840	27	Low transient	0.0002528	-0.0018379	0.0023435	0.812622	826	27	Low transient	0.00073	-0.0013092	0.0027692	0.482791
Medium VLDL	Free cholesterol (mmol/l)	429	14	High and decreasing	0.0006354	-0.001844	0.0031148	0.615354	426	14	High and decreasing	0.0018264	-0.0005833	0.0042361	0.137343
Medium VLDL	Free cholesterol (mmol/l)	401	13	Low increasing	-4.9e-05	-0.0025015	0.0024034	0.968736	398	13	Low increasing	0.0008795	-0.0015309	0.0032899	0.474387
Medium VLDL	Free cholesterol (mmol/l)	264	8	High persistent	0.002722	-0.0005586	0.0060026	0.103867	258	8	High persistent	0.0046751	0.0014783	0.007872	0.0041668
Medium VLDL	Total lipids (mmol/l)	713	23	Low fussy eating	0				704	23	Low fussy eating	0
Medium VLDL	Total lipids (mmol/l)	460	15	Low decreasing	0.0052912	-0.0142421	0.0248245	0.59537	455	15	Low decreasing	0.0050919	-0.0136936	0.0238774	0.595131
Medium VLDL	Total lipids (mmol/l)	840	27	Low transient	0.0009272	-0.0156721	0.0175265	0.912797	826	27	Low transient	0.0049549	-0.0111374	0.0210472	0.546073
Medium VLDL	Total lipids (mmol/l)	429	14	High and decreasing	0.0041029	-0.0154481	0.0236538	0.680756	426	14	High and decreasing	0.0143081	-0.0045518	0.033168	0.136981
Medium VLDL	Total lipids (mmol/l)	401	13	Low increasing	-0.0019239	-0.0213072	0.0174593	0.845705	398	13	Low increasing	0.0058857	-0.0130224	0.0247938	0.541685
Medium VLDL	Total lipids (mmol/l)	264	8	High persistent	0.0215936	-0.0046204	0.0478076	0.106382	258	8	High persistent	0.0381536	0.0127525	0.0635548	0.0032527
Medium VLDL	Particle concentration (mol/l)	713	23	Low fussy eating	0				704	23	Low fussy eating	0
Medium VLDL	Particle concentration (mol/l)	460	15	Low decreasing	1.46e-10	-4.22e-10	7.14e-10	0.614533	455	15	Low decreasing	1.4e-10	-4.06e-10	6.86e-10	0.616133
Medium VLDL	Particle concentration (mol/l)	840	27	Low transient	3.37e-11	-4.49e-10	5.16e-10	0.891088	826	27	Low transient	1.5e-10	-3.18e-10	6.18e-10	0.530552
Medium VLDL	Particle concentration (mol/l)	429	14	High and decreasing	1.22e-10	-4.46e-10	6.91e-10	0.672694	426	14	High and decreasing	4.15e-10	-1.33e-10	9.64e-10	0.137567
Medium VLDL	Particle concentration (mol/l)	401	13	Low increasing	-6.66e-11	-6.28e-10	4.95e-10	0.816085	398	13	Low increasing	1.61e-10	-3.87e-10	7.09e-10	0.56406
Medium VLDL	Particle concentration (mol/l)	264	8	High persistent	6.39e-10	-1.27e-10	1.4e-09	0.101859	258	8	High persistent	1.12e-09	3.8e-10	1.86e-09	0.0030615
Medium VLDL	Phospholipids (mmol/l)	713	23	Low fussy eating	0				704	23	Low fussy eating	0
Medium VLDL	Phospholipids (mmol/l)	460	15	Low decreasing	0.0011323	-0.0026083	0.0048729	0.552877	455	15	Low decreasing	0.0011118	-0.0024999	0.0047236	0.546171
Medium VLDL	Phospholipids (mmol/l)	840	27	Low transient	0.0002825	-0.0028971	0.003462	0.861727	826	27	Low transient	0.0010264	-0.0020658	0.0041186	0.515193
Medium VLDL	Phospholipids (mmol/l)	429	14	High and decreasing	0.0008531	-0.0029074	0.0046137	0.656479	426	14	High and decreasing	0.0027283	-0.0009121	0.0063688	0.141808
Medium VLDL	Phospholipids (mmol/l)	401	13	Low increasing	-0.0001884	-0.0039193	0.0035424	0.921115	398	13	Low increasing	0.0012623	-0.0023912	0.0049158	0.498168
Medium VLDL	Phospholipids (mmol/l)	264	8	High persistent	0.0040468	-0.0009348	0.0090285	0.111309	258	8	High persistent	0.0071072	0.0022681	0.0119463	0.0040074
Medium VLDL	Triglycerides (mmol/l)	713	23	Low fussy eating	0				704	23	Low fussy eating	0
Medium VLDL	Triglycerides (mmol/l)	460	15	Low decreasing	0.0022448	-0.0086358	0.0131253	0.685861	455	15	Low decreasing	0.0020829	-0.0083611	0.012527	0.695789
Medium VLDL	Triglycerides (mmol/l)	840	27	Low transient	0.0004293	-0.0088041	0.0096628	0.927363	826	27	Low transient	0.0026797	-0.0062685	0.0116279	0.557126
Medium VLDL	Triglycerides (mmol/l)	429	14	High and decreasing	0.0022078	-0.0086428	0.0130583	0.689953	426	14	High and decreasing	0.0078242	-0.0026265	0.0182749	0.142218
Medium VLDL	Triglycerides (mmol/l)	401	13	Low increasing	-0.0020692	-0.0126991	0.0085608	0.702733	398	13	Low increasing	0.0023421	-0.0080115	0.0126957	0.657405
Medium VLDL	Triglycerides (mmol/l)	264	8	High persistent	0.0123464	-0.002391	0.0270838	0.100562	258	8	High persistent	0.0217181	0.0074507	0.0359855	0.0028613
Glycerides and phospholipids	Phosphatidylcholine + other cholines (mmol/l)	713	23	Low fussy eating	0				704	23	Low fussy eating	0
Glycerides and phospholipids	Phosphatidylcholine + other cholines (mmol/l)	460	15	Low decreasing	0.000967	-0.0309962	0.0329301	0.952703	455	15	Low decreasing	0.0031638	-0.0288261	0.0351537	0.846252
Glycerides and phospholipids	Phosphatidylcholine + other cholines (mmol/l)	840	27	Low transient	0.0067809	-0.0206426	0.0342044	0.627836	826	27	Low transient	0.0056227	-0.0218113	0.0330567	0.687812
Glycerides and phospholipids	Phosphatidylcholine + other cholines (mmol/l)	429	14	High and decreasing	0.0102295	-0.0243153	0.0447743	0.56154	426	14	High and decreasing	0.0068823	-0.0276972	0.0414618	0.696382
Glycerides and phospholipids	Phosphatidylcholine + other cholines (mmol/l)	401	13	Low increasing	0.0094358	-0.0238305	0.0427021	0.578148	398	13	Low increasing	0.0071193	-0.0260167	0.0402554	0.673588
Glycerides and phospholipids	Phosphatidylcholine + other cholines (mmol/l)	264	8	High persistent	0.0120371	-0.0249331	0.0490072	0.523264	258	8	High persistent	0.0073564	-0.030275	0.0449877	0.701525
Aromatic amino acids	Phenylalanine (mmol/l)	713	23	Low fussy eating	0				704	23	Low fussy eating	0
Aromatic amino acids	Phenylalanine (mmol/l)	460	15	Low decreasing	-4.71e-05	-0.0006363	0.000542	0.875377	455	15	Low decreasing	-8.32e-06	-0.0005924	0.0005758	0.977721
Aromatic amino acids	Phenylalanine (mmol/l)	840	27	Low transient	6.39e-05	-0.0004416	0.0005693	0.80439	826	27	Low transient	0.0001192	-0.0003857	0.0006241	0.643408
Aromatic amino acids	Phenylalanine (mmol/l)	429	14	High and decreasing	-9.61e-05	-0.0007033	0.0005111	0.75634	426	14	High and decreasing	9.25e-05	-0.0005149	0.0006999	0.765195
Aromatic amino acids	Phenylalanine (mmol/l)	401	13	Low increasing	-0.0004235	-0.0010262	0.0001792	0.168409	398	13	Low increasing	-0.0003024	-0.000899	0.0002943	0.320464
Aromatic amino acids	Phenylalanine (mmol/l)	264	8	High persistent	-0.0005238	-0.0012186	0.0001709	0.139409	258	8	High persistent	-0.0002884	-0.0009981	0.0004213	0.425661
Fatty acids	PUFA (mmol/l)	713	23	Low fussy eating	0				704	23	Low fussy eating	0
Fatty acids	PUFA (mmol/l)	460	15	Low decreasing	0.0220204	-0.0385511	0.082592	0.476015	455	15	Low decreasing	0.0254005	-0.0355647	0.0863658	0.414036
Fatty acids	PUFA (mmol/l)	840	27	Low transient	-0.0003546	-0.0502591	0.0495499	0.988885	826	27	Low transient	0.0018295	-0.0482116	0.0518705	0.942859
Fatty acids	PUFA (mmol/l)	429	14	High and decreasing	0.0055679	-0.055543	0.0666787	0.858229	426	14	High and decreasing	0.009407	-0.0521728	0.0709868	0.764559
Fatty acids	PUFA (mmol/l)	401	13	Low increasing	-0.0082921	-0.0682688	0.0516846	0.786346	398	13	Low increasing	-0.0051206	-0.0653785	0.0551373	0.867679
Fatty acids	PUFA (mmol/l)	264	8	High persistent	0.0077285	-0.0605071	0.0759641	0.824269	258	8	High persistent	0.0135441	-0.0555922	0.0826805	0.700917
Glycolysis related metabolites	Pyruvate (mmol/l)	713	23	Low fussy eating	0				704	23	Low fussy eating	0
Glycolysis related metabolites	Pyruvate (mmol/l)	460	15	Low decreasing	-0.000601	-0.0044541	0.003252	0.759747	455	15	Low decreasing	-0.0007313	-0.0045839	0.0031213	0.709781
Glycolysis related metabolites	Pyruvate (mmol/l)	840	27	Low transient	-0.000527	-0.0037825	0.0027284	0.750936	826	27	Low transient	-0.0001315	-0.0033924	0.0031295	0.93699
Glycolysis related metabolites	Pyruvate (mmol/l)	429	14	High and decreasing	0.0013456	-0.0026308	0.0053221	0.507052	426	14	High and decreasing	0.0021136	-0.0018662	0.0060934	0.297818
Glycolysis related metabolites	Pyruvate (mmol/l)	401	13	Low increasing	-0.0003804	-0.0043185	0.0035577	0.849784	398	13	Low increasing	0.0001457	-0.0037886	0.00408	0.942119
Glycolysis related metabolites	Pyruvate (mmol/l)	264	8	High persistent	0.0001136	-0.0047932	0.0050204	0.963802	258	8	High persistent	0.001106	-0.003727	0.0059389	0.653688
Cholesterol	Remnant cholesterol (mmol/l)	713	23	Low fussy eating	0				704	23	Low fussy eating	0
Cholesterol	Remnant cholesterol (mmol/l)	460	15	Low decreasing	0.0149857	-0.0131051	0.0430765	0.295644	455	15	Low decreasing	0.0149699	-0.0128351	0.0427748	0.291217
Cholesterol	Remnant cholesterol (mmol/l)	840	27	Low transient	-0.0003042	-0.024384	0.0237756	0.98024	826	27	Low transient	0.0033539	-0.0203982	0.0271059	0.781904
Cholesterol	Remnant cholesterol (mmol/l)	429	14	High and decreasing	-0.0043227	-0.0334942	0.0248487	0.771417	426	14	High and decreasing	0.0055956	-0.0231976	0.0343887	0.703197
Cholesterol	Remnant cholesterol (mmol/l)	401	13	Low increasing	0.0093612	-0.0196179	0.0383402	0.526533	398	13	Low increasing	0.0165239	-0.0120777	0.0451254	0.257399
Cholesterol	Remnant cholesterol (mmol/l)	264	8	High persistent	0.0065177	-0.0256515	0.038687	0.691204	258	8	High persistent	0.0209063	-0.0109448	0.0527573	0.198197
Cholesterol	Total cholesterol (mmol/l)	713	23	Low fussy eating	0				704	23	Low fussy eating	0
Cholesterol	Total cholesterol (mmol/l)	460	15	Low decreasing	0.0237709	-0.0497589	0.0973007	0.526213	455	15	Low decreasing	0.0273609	-0.0466425	0.101364	0.468548
Cholesterol	Total cholesterol (mmol/l)	840	27	Low transient	0.0052272	-0.0560214	0.0664759	0.867115	826	27	Low transient	0.0071465	-0.0543138	0.0686068	0.819668
Cholesterol	Total cholesterol (mmol/l)	429	14	High and decreasing	-0.0075106	-0.0816261	0.066605	0.842516	426	14	High and decreasing	-0.0056956	-0.0803797	0.0689885	0.881144
Cholesterol	Total cholesterol (mmol/l)	401	13	Low increasing	0.0371705	-0.0358158	0.110157	0.318085	398	13	Low increasing	0.0389524	-0.0343564	0.112261	0.297571
Cholesterol	Total cholesterol (mmol/l)	264	8	High persistent	-0.0052245	-0.0840005	0.0735515	0.896545	258	8	High persistent	-0.0037493	-0.0833003	0.0758018	0.926378
Glycerides and phospholipids	Triglycerides (mmol/l)	713	23	Low fussy eating	0				704	23	Low fussy eating	0
Glycerides and phospholipids	Triglycerides (mmol/l)	460	15	Low decreasing	0.0104877	-0.025001	0.0459764	0.562334	455	15	Low decreasing	0.0109641	-0.0236816	0.0456099	0.534973
Glycerides and phospholipids	Triglycerides (mmol/l)	840	27	Low transient	0.0051248	-0.0249572	0.0352067	0.738379	826	27	Low transient	0.0113551	-0.0182129	0.0409232	0.451514
Glycerides and phospholipids	Triglycerides (mmol/l)	429	14	High and decreasing	0.0065984	-0.0295966	0.0427933	0.720784	426	14	High and decreasing	0.0216941	-0.0137315	0.0571197	0.229949
Glycerides and phospholipids	Triglycerides (mmol/l)	401	13	Low increasing	0.0003333	-0.0354464	0.0361131	0.985428	398	13	Low increasing	0.0130296	-0.0224851	0.0485444	0.471977
Glycerides and phospholipids	Triglycerides (mmol/l)	264	8	High persistent	0.0350121	-0.0123335	0.0823576	0.147171	258	8	High persistent	0.0614316	0.0149477	0.107916	0.0096083
Fatty acids	Saturated fatty acids (mmol/l)	713	23	Low fussy eating	0				704	23	Low fussy eating	0
Fatty acids	Saturated fatty acids (mmol/l)	460	15	Low decreasing	0.0389103	-0.0316302	0.109451	0.27954	455	15	Low decreasing	0.0405164	-0.0302678	0.1113	0.261817
Fatty acids	Saturated fatty acids (mmol/l)	840	27	Low transient	0.0400015	-0.0204052	0.100408	0.194245	826	27	Low transient	0.0454704	-0.0152296	0.10617	0.141992
Fatty acids	Saturated fatty acids (mmol/l)	429	14	High and decreasing	0.0215247	-0.0476658	0.0907151	0.541926	426	14	High and decreasing	0.0335641	-0.0359462	0.103074	0.343829
Fatty acids	Saturated fatty acids (mmol/l)	401	13	Low increasing	0.0439703	-0.0267752	0.114716	0.22307	398	13	Low increasing	0.0520101	-0.01947	0.12349	0.153778
Fatty acids	Saturated fatty acids (mmol/l)	264	8	High persistent	0.0705342	-0.0099263	0.150995	0.0857439	258	8	High persistent	0.0891759	0.0074487	0.170903	0.0324787
Small HDL	Total cholesterol (mmol/l)	713	23	Low fussy eating	0				704	23	Low fussy eating	0
Small HDL	Total cholesterol (mmol/l)	460	15	Low decreasing	-0.0014586	-0.0065445	0.0036273	0.57393	455	15	Low decreasing	-0.0011812	-0.006271	0.0039086	0.649118
Small HDL	Total cholesterol (mmol/l)	840	27	Low transient	0.0001971	-0.0040371	0.0044313	0.927279	826	27	Low transient	0.0001113	-0.0041286	0.0043513	0.958946
Small HDL	Total cholesterol (mmol/l)	429	14	High and decreasing	-0.0008039	-0.0059549	0.004347	0.759613	426	14	High and decreasing	-0.0009552	-0.006123	0.0042125	0.717051
Small HDL	Total cholesterol (mmol/l)	401	13	Low increasing	0.0002847	-0.0049432	0.0055126	0.914972	398	13	Low increasing	0.0001413	-0.0050777	0.0053604	0.957655
Small HDL	Total cholesterol (mmol/l)	264	8	High persistent	-0.001614	-0.0075943	0.0043663	0.59673	258	8	High persistent	-0.0018448	-0.007976	0.0042864	0.555256
Small HDL	Cholesterol esters (mmol/l)	713	23	Low fussy eating	0				704	23	Low fussy eating	0
Small HDL	Cholesterol esters (mmol/l)	460	15	Low decreasing	-0.0007609	-0.0052045	0.0036828	0.737103	455	15	Low decreasing	-0.0005332	-0.0049833	0.0039168	0.814266
Small HDL	Cholesterol esters (mmol/l)	840	27	Low transient	-0.0002203	-0.0039031	0.0034624	0.90663	826	27	Low transient	-0.0002917	-0.0039822	0.0033988	0.87685
Small HDL	Cholesterol esters (mmol/l)	429	14	High and decreasing	-0.0012535	-0.0056708	0.0031638	0.577983	426	14	High and decreasing	-0.0013827	-0.0058136	0.0030483	0.540684
Small HDL	Cholesterol esters (mmol/l)	401	13	Low increasing	0.0002877	-0.0042106	0.0047859	0.900221	398	13	Low increasing	0.0001367	-0.0043597	0.0046332	0.952458
Small HDL	Cholesterol esters (mmol/l)	264	8	High persistent	-0.0026753	-0.0078633	0.0025126	0.312042	258	8	High persistent	-0.0029866	-0.0082921	0.002319	0.269796
Small HDL	Free cholesterol (mmol/l)	713	23	Low fussy eating	0				704	23	Low fussy eating	0
Small HDL	Free cholesterol (mmol/l)	460	15	Low decreasing	-0.0007089	-0.0018828	0.0004649	0.236435	455	15	Low decreasing	-0.0006591	-0.0018377	0.0005194	0.272914
Small HDL	Free cholesterol (mmol/l)	840	27	Low transient	0.0004022	-0.0005924	0.0013968	0.427918	826	27	Low transient	0.0003879	-0.0006094	0.0013852	0.445721
Small HDL	Free cholesterol (mmol/l)	429	14	High and decreasing	0.0004159	-0.0008184	0.0016503	0.50886	426	14	High and decreasing	0.0003945	-0.000845	0.001634	0.53264
Small HDL	Free cholesterol (mmol/l)	401	13	Low increasing	-1.48e-05	-0.0012773	0.0012477	0.98167	398	13	Low increasing	-6.74e-06	-0.0012724	0.001259	0.991665
Small HDL	Free cholesterol (mmol/l)	264	8	High persistent	0.0010469	-0.0004026	0.0024963	0.156828	258	8	High persistent	0.001128	-0.0003553	0.0026112	0.136044
Small HDL	Total lipids (mmol/l)	713	23	Low fussy eating	0				704	23	Low fussy eating	0
Small HDL	Total lipids (mmol/l)	460	15	Low decreasing	-0.0036423	-0.0126986	0.0054141	0.430431	455	15	Low decreasing	-0.0032346	-0.0123027	0.0058335	0.484356
Small HDL	Total lipids (mmol/l)	840	27	Low transient	0.001126	-0.0065659	0.008818	0.774104	826	27	Low transient	0.001661	-0.0060244	0.0093464	0.67177
Small HDL	Total lipids (mmol/l)	429	14	High and decreasing	-0.0009596	-0.0105671	0.0086479	0.844753	426	14	High and decreasing	0.0003994	-0.0091936	0.0099923	0.934948
Small HDL	Total lipids (mmol/l)	401	13	Low increasing	-0.0023581	-0.0119868	0.0072706	0.631128	398	13	Low increasing	-0.0011093	-0.0107897	0.008571	0.82223
Small HDL	Total lipids (mmol/l)	264	8	High persistent	0.0025694	-0.0086543	0.0137932	0.65356	258	8	High persistent	0.0057	-0.0056948	0.0170949	0.326759
Small HDL	Particle concentration (mol/l)	713	23	Low fussy eating	0				704	23	Low fussy eating	0
Small HDL	Particle concentration (mol/l)	460	15	Low decreasing	-1.06e-08	-4.25e-08	2.13e-08	0.514304	455	15	Low decreasing	-9.99e-09	-4.16e-08	2.16e-08	0.535539
Small HDL	Particle concentration (mol/l)	840	27	Low transient	2.87e-09	-2.42e-08	3e-08	0.835607	826	27	Low transient	6.17e-09	-2.07e-08	3.3e-08	0.652672
Small HDL	Particle concentration (mol/l)	429	14	High and decreasing	-5.37e-09	-3.86e-08	2.78e-08	0.750993	426	14	High and decreasing	2.75e-09	-2.99e-08	3.54e-08	0.868877
Small HDL	Particle concentration (mol/l)	401	13	Low increasing	-1.43e-08	-4.75e-08	1.88e-08	0.395995	398	13	Low increasing	-6.86e-09	-4.01e-08	2.64e-08	0.685372
Small HDL	Particle concentration (mol/l)	264	8	High persistent	1.41e-08	-2.51e-08	5.34e-08	0.480587	258	8	High persistent	3.22e-08	-6.87e-09	7.12e-08	0.106227
Small HDL	Phospholipids (mmol/l)	713	23	Low fussy eating	0				704	23	Low fussy eating	0
Small HDL	Phospholipids (mmol/l)	460	15	Low decreasing	-0.0023278	-0.0079238	0.0032682	0.414778	455	15	Low decreasing	-0.0022187	-0.0077901	0.0033527	0.434961
Small HDL	Phospholipids (mmol/l)	840	27	Low transient	0.0007731	-0.0039666	0.0055128	0.749126	826	27	Low transient	0.0012839	-0.0034347	0.0060025	0.593734
Small HDL	Phospholipids (mmol/l)	429	14	High and decreasing	-0.0001219	-0.00589	0.0056461	0.966936	426	14	High and decreasing	0.0010659	-0.0046299	0.0067616	0.713706
Small HDL	Phospholipids (mmol/l)	401	13	Low increasing	-0.0025167	-0.008328	0.0032946	0.395868	398	13	Low increasing	-0.0014069	-0.0072537	0.00444	0.637106
Small HDL	Phospholipids (mmol/l)	264	8	High persistent	0.0037442	-0.0031077	0.0105961	0.284062	258	8	High persistent	0.006519	-0.0003149	0.0133529	0.0615245
Small HDL	Triglycerides (mmol/l)	713	23	Low fussy eating	0				704	23	Low fussy eating	0
Small HDL	Triglycerides (mmol/l)	460	15	Low decreasing	0.0001785	-0.0007144	0.0010714	0.695124	455	15	Low decreasing	0.0002	-0.0006813	0.0010812	0.656372
Small HDL	Triglycerides (mmol/l)	840	27	Low transient	0.0001989	-0.0005543	0.0009522	0.604649	826	27	Low transient	0.000312	-0.0004323	0.0010562	0.411185
Small HDL	Triglycerides (mmol/l)	429	14	High and decreasing	-6.72e-05	-0.0009936	0.0008591	0.886834	426	14	High and decreasing	0.0002589	-0.0006566	0.0011744	0.579328
Small HDL	Triglycerides (mmol/l)	401	13	Low increasing	-6.2e-05	-0.0010035	0.0008796	0.897355	398	13	Low increasing	0.0002229	-0.0007181	0.0011639	0.64237
Small HDL	Triglycerides (mmol/l)	264	8	High persistent	0.000504	-0.0006289	0.0016369	0.383117	258	8	High persistent	0.0010938	-2.56e-05	0.0022133	0.0554744
Small LDL	Total cholesterol (mmol/l)	713	23	Low fussy eating	0				704	23	Low fussy eating	0
Small LDL	Total cholesterol (mmol/l)	460	15	Low decreasing	0.0029173	-0.0045928	0.0104273	0.446331	455	15	Low decreasing	0.0031954	-0.0043536	0.0107444	0.406622
Small LDL	Total cholesterol (mmol/l)	840	27	Low transient	-3.9e-05	-0.0063268	0.0062488	0.990294	826	27	Low transient	0.0002201	-0.0060748	0.0065149	0.945353
Small LDL	Total cholesterol (mmol/l)	429	14	High and decreasing	-0.0024448	-0.0100065	0.0051169	0.526172	426	14	High and decreasing	-0.002066	-0.0096373	0.0055053	0.592667
Small LDL	Total cholesterol (mmol/l)	401	13	Low increasing	0.0029005	-0.0046685	0.0104695	0.452485	398	13	Low increasing	0.0034235	-0.0041796	0.0110266	0.377379
Small LDL	Total cholesterol (mmol/l)	264	8	High persistent	-0.002948	-0.010999	0.0051031	0.472848	258	8	High persistent	-0.0021436	-0.0102721	0.0059848	0.605132
Small LDL	Cholesterol esters (mmol/l)	713	23	Low fussy eating	0				704	23	Low fussy eating	0
Small LDL	Cholesterol esters (mmol/l)	460	15	Low decreasing	0.0025895	-0.0036386	0.0088176	0.41501	455	15	Low decreasing	0.0028505	-0.0034079	0.0091088	0.371902
Small LDL	Cholesterol esters (mmol/l)	840	27	Low transient	-0.0001748	-0.0053632	0.0050136	0.947343	826	27	Low transient	6.83e-05	-0.005125	0.0052616	0.979431
Small LDL	Cholesterol esters (mmol/l)	429	14	High and decreasing	-0.00206	-0.0082985	0.0041784	0.517382	426	14	High and decreasing	-0.0017948	-0.0080269	0.0044373	0.572341
Small LDL	Cholesterol esters (mmol/l)	401	13	Low increasing	0.002231	-0.0040449	0.0085069	0.485847	398	13	Low increasing	0.0026651	-0.0036425	0.0089726	0.407475
Small LDL	Cholesterol esters (mmol/l)	264	8	High persistent	-0.0031423	-0.0097533	0.0034688	0.351436	258	8	High persistent	-0.0024983	-0.0091743	0.0041778	0.463162
Small LDL	Free cholesterol (mmol/l)	713	23	Low fussy eating	0				704	23	Low fussy eating	0
Small LDL	Free cholesterol (mmol/l)	460	15	Low decreasing	0.0003941	-0.001015	0.0018033	0.583467	455	15	Low decreasing	0.0004118	-0.0010075	0.001831	0.569489
Small LDL	Free cholesterol (mmol/l)	840	27	Low transient	0.0001478	-0.0010476	0.0013432	0.808486	826	27	Low transient	0.0001631	-0.0010354	0.0013616	0.789643
Small LDL	Free cholesterol (mmol/l)	429	14	High and decreasing	-0.0003979	-0.0018366	0.0010408	0.58766	426	14	High and decreasing	-0.0002857	-0.0017349	0.0011635	0.699117
Small LDL	Free cholesterol (mmol/l)	401	13	Low increasing	0.0006843	-0.0007323	0.0021009	0.343625	398	13	Low increasing	0.0007724	-0.0006499	0.0021947	0.287033
Small LDL	Free cholesterol (mmol/l)	264	8	High persistent	0.0002056	-0.0013315	0.0017426	0.793158	258	8	High persistent	0.000364	-0.001188	0.0019159	0.645668
Small LDL	Total lipids (mmol/l)	713	23	Low fussy eating	0				704	23	Low fussy eating	0
Small LDL	Total lipids (mmol/l)	460	15	Low decreasing	0.0038466	-0.0064737	0.0141669	0.464951	455	15	Low decreasing	0.0042686	-0.0061026	0.0146398	0.419724
Small LDL	Total lipids (mmol/l)	840	27	Low transient	0.0004373	-0.0081346	0.0090092	0.92033	826	27	Low transient	0.0008556	-0.0077236	0.0094348	0.844977
Small LDL	Total lipids (mmol/l)	429	14	High and decreasing	-0.0028428	-0.0132262	0.0075406	0.591433	426	14	High and decreasing	-0.0021973	-0.0125839	0.0081893	0.678318
Small LDL	Total lipids (mmol/l)	401	13	Low increasing	0.0041204	-0.0062502	0.014491	0.43602	398	13	Low increasing	0.004984	-0.0054353	0.0154033	0.348369
Small LDL	Total lipids (mmol/l)	264	8	High persistent	-0.0024914	-0.013472	0.0084891	0.656439	258	8	High persistent	-0.0010611	-0.012148	0.0100258	0.851158
Small LDL	Particle concentration (mol/l)	713	23	Low fussy eating	0				704	23	Low fussy eating	0
Small LDL	Particle concentration (mol/l)	460	15	Low decreasing	9.02e-10	-1.89e-09	3.69e-09	0.526281	455	15	Low decreasing	1.03e-09	-1.77e-09	3.84e-09	0.470231
Small LDL	Particle concentration (mol/l)	840	27	Low transient	2.37e-10	-2.06e-09	2.53e-09	0.839641	826	27	Low transient	3.44e-10	-1.95e-09	2.64e-09	0.76867
Small LDL	Particle concentration (mol/l)	429	14	High and decreasing	-7.34e-10	-3.53e-09	2.06e-09	0.606222	426	14	High and decreasing	-6.16e-10	-3.4e-09	2.16e-09	0.664009
Small LDL	Particle concentration (mol/l)	401	13	Low increasing	1.12e-09	-1.67e-09	3.91e-09	0.430296	398	13	Low increasing	1.36e-09	-1.44e-09	4.16e-09	0.341927
Small LDL	Particle concentration (mol/l)	264	8	High persistent	-4.46e-10	-3.37e-09	2.48e-09	0.765177	258	8	High persistent	-4.89e-11	-3.01e-09	2.91e-09	0.974154
Small LDL	Phospholipids (mmol/l)	713	23	Low fussy eating	0				704	23	Low fussy eating	0
Small LDL	Phospholipids (mmol/l)	460	15	Low decreasing	0.0006704	-0.0015322	0.002873	0.550697	455	15	Low decreasing	0.0007504	-0.0014643	0.0029651	0.506533
Small LDL	Phospholipids (mmol/l)	840	27	Low transient	0.0002153	-0.0016232	0.0020537	0.818423	826	27	Low transient	0.0003238	-0.0015187	0.0021662	0.73045
Small LDL	Phospholipids (mmol/l)	429	14	High and decreasing	-0.0003254	-0.0025634	0.0019126	0.775598	426	14	High and decreasing	-0.0001106	-0.0023531	0.0021319	0.922952
Small LDL	Phospholipids (mmol/l)	401	13	Low increasing	0.0009147	-0.0012971	0.0031265	0.417505	398	13	Low increasing	0.0011381	-0.0010846	0.0033608	0.315475
Small LDL	Phospholipids (mmol/l)	264	8	High persistent	0.0004164	-0.0019759	0.0028086	0.732927	258	8	High persistent	0.0008365	-0.0015776	0.0032505	0.496945
Small LDL	Triglycerides (mmol/l)	713	23	Low fussy eating	0				704	23	Low fussy eating	0
Small LDL	Triglycerides (mmol/l)	460	15	Low decreasing	0.0002732	-0.0006379	0.0011842	0.556639	455	15	Low decreasing	0.0003371	-0.0005771	0.0012513	0.469749
Small LDL	Triglycerides (mmol/l)	840	27	Low transient	0.0002151	-0.000517	0.0009472	0.564573	826	27	Low transient	0.000264	-0.0004684	0.0009964	0.479705
Small LDL	Triglycerides (mmol/l)	429	14	High and decreasing	-8.66e-05	-0.00101	0.0008368	0.854137	426	14	High and decreasing	-3.64e-05	-0.0009534	0.0008806	0.937929
Small LDL	Triglycerides (mmol/l)	401	13	Low increasing	0.0002622	-0.0006603	0.0011847	0.57735	398	13	Low increasing	0.0003777	-0.0005537	0.0013091	0.426565
Small LDL	Triglycerides (mmol/l)	264	8	High persistent	-1.04e-05	-0.0010277	0.0010069	0.983987	258	8	High persistent	0.0001924	-0.0008498	0.0012346	0.717415
Small VLDL	Total cholesterol (mmol/l)	713	23	Low fussy eating	0				704	23	Low fussy eating	0
Small VLDL	Total cholesterol (mmol/l)	460	15	Low decreasing	0.0026534	-0.0022173	0.0075241	0.28554	455	15	Low decreasing	0.0025661	-0.0021696	0.0073019	0.288111
Small VLDL	Total cholesterol (mmol/l)	840	27	Low transient	-0.0001312	-0.0043378	0.0040754	0.951229	826	27	Low transient	0.0006605	-0.0034322	0.0047531	0.751708
Small VLDL	Total cholesterol (mmol/l)	429	14	High and decreasing	-0.0011746	-0.0062024	0.0038531	0.646922	426	14	High and decreasing	0.0010375	-0.003846	0.0059209	0.677038
Small VLDL	Total cholesterol (mmol/l)	401	13	Low increasing	0.0007567	-0.0043533	0.0058667	0.77157	398	13	Low increasing	0.0024673	-0.0025055	0.0074402	0.330709
Small VLDL	Total cholesterol (mmol/l)	264	8	High persistent	0.0008012	-0.0049223	0.0065246	0.783749	258	8	High persistent	0.0043239	-0.0012543	0.009902	0.128652
Small VLDL	Cholesterol esters (mmol/l)	713	23	Low fussy eating	0				704	23	Low fussy eating	0
Small VLDL	Cholesterol esters (mmol/l)	460	15	Low decreasing	0.0017846	-0.0015229	0.0050921	0.290164	455	15	Low decreasing	0.0017137	-0.0015062	0.0049335	0.296783
Small VLDL	Cholesterol esters (mmol/l)	840	27	Low transient	-0.000578	-0.0034542	0.0022982	0.693583	826	27	Low transient	-4.16e-05	-0.0028425	0.0027594	0.976792
Small VLDL	Cholesterol esters (mmol/l)	429	14	High and decreasing	-0.0013726	-0.00482	0.0020748	0.435055	426	14	High and decreasing	7.92e-05	-0.0032752	0.0034337	0.963056
Small VLDL	Cholesterol esters (mmol/l)	401	13	Low increasing	0.0002221	-0.0032898	0.0037341	0.901306	398	13	Low increasing	0.001322	-0.0020841	0.0047282	0.446701
Small VLDL	Cholesterol esters (mmol/l)	264	8	High persistent	-0.0006183	-0.0045235	0.003287	0.756266	258	8	High persistent	0.0016201	-0.0022148	0.005455	0.407537
Small VLDL	Free cholesterol (mmol/l)	713	23	Low fussy eating	0				704	23	Low fussy eating	0
Small VLDL	Free cholesterol (mmol/l)	460	15	Low decreasing	0.0008332	-0.0008877	0.0025541	0.342544	455	15	Low decreasing	0.0008166	-0.000864	0.0024972	0.340795
Small VLDL	Free cholesterol (mmol/l)	840	27	Low transient	0.0004137	-0.0010524	0.0018798	0.580118	826	27	Low transient	0.0006679	-0.0007654	0.0021011	0.360976
Small VLDL	Free cholesterol (mmol/l)	429	14	High and decreasing	0.0001882	-0.0015644	0.0019409	0.833246	426	14	High and decreasing	0.0009469	-0.0007641	0.0026578	0.277949
Small VLDL	Free cholesterol (mmol/l)	401	13	Low increasing	0.0004977	-0.0012707	0.0022661	0.581077	398	13	Low increasing	0.001107	-0.0006384	0.0028523	0.213754
Small VLDL	Free cholesterol (mmol/l)	264	8	High persistent	0.0013789	-0.0007006	0.0034583	0.193643	258	8	High persistent	0.0026608	0.000636	0.0046856	0.0100236
Small VLDL	Total lipids (mmol/l)	713	23	Low fussy eating	0				704	23	Low fussy eating	0
Small VLDL	Total lipids (mmol/l)	460	15	Low decreasing	0.0054821	-0.0069848	0.0179491	0.388642	455	15	Low decreasing	0.0053061	-0.006756	0.0173681	0.388468
Small VLDL	Total lipids (mmol/l)	840	27	Low transient	0.001329	-0.0093122	0.0119703	0.806563	826	27	Low transient	0.0034845	-0.0068603	0.0138293	0.509017
Small VLDL	Total lipids (mmol/l)	429	14	High and decreasing	0.00025	-0.0123366	0.0128366	0.968934	426	14	High and decreasing	0.0062465	-0.0059363	0.0184292	0.314817
Small VLDL	Total lipids (mmol/l)	401	13	Low increasing	0.0011082	-0.0116964	0.0139127	0.865262	398	13	Low increasing	0.0059243	-0.0066045	0.0184532	0.353923
Small VLDL	Total lipids (mmol/l)	264	8	High persistent	0.0088551	-0.0065514	0.0242615	0.259848	258	8	High persistent	0.0189427	0.0040343	0.0338511	0.0127795
Small VLDL	Particle concentration (mol/l)	713	23	Low fussy eating	0				704	23	Low fussy eating	0
Small VLDL	Particle concentration (mol/l)	460	15	Low decreasing	2.31e-10	-3.68e-10	8.3e-10	0.448933	455	15	Low decreasing	2.25e-10	-3.55e-10	8.05e-10	0.447178
Small VLDL	Particle concentration (mol/l)	840	27	Low transient	8.53e-11	-4.24e-10	5.95e-10	0.742575	826	27	Low transient	1.89e-10	-3.08e-10	6.85e-10	0.456025
Small VLDL	Particle concentration (mol/l)	429	14	High and decreasing	7.46e-11	-5.27e-10	6.76e-10	0.807921	426	14	High and decreasing	3.58e-10	-2.25e-10	9.42e-10	0.228583
Small VLDL	Particle concentration (mol/l)	401	13	Low increasing	4.23e-11	-5.67e-10	6.51e-10	0.891719	398	13	Low increasing	2.72e-10	-3.26e-10	8.71e-10	0.372261
Small VLDL	Particle concentration (mol/l)	264	8	High persistent	5.28e-10	-2.3e-10	1.29e-09	0.171797	258	8	High persistent	1.01e-09	2.77e-10	1.75e-09	0.006951
Small VLDL	Phospholipids (mmol/l)	713	23	Low fussy eating	0				704	23	Low fussy eating	0
Small VLDL	Phospholipids (mmol/l)	460	15	Low decreasing	0.0010798	-0.0014181	0.0035777	0.39675	455	15	Low decreasing	0.0010376	-0.0013848	0.0034601	0.40104
Small VLDL	Phospholipids (mmol/l)	840	27	Low transient	0.0005668	-0.0015673	0.0027009	0.602583	826	27	Low transient	0.0009589	-0.0011176	0.0030355	0.365298
Small VLDL	Phospholipids (mmol/l)	429	14	High and decreasing	0.0001434	-0.002382	0.0026689	0.911348	426	14	High and decreasing	0.0013382	-0.0011086	0.003785	0.283631
Small VLDL	Phospholipids (mmol/l)	401	13	Low increasing	0.0004894	-0.0020819	0.0030608	0.709021	398	13	Low increasing	0.0014579	-0.0010705	0.0039862	0.258321
Small VLDL	Phospholipids (mmol/l)	264	8	High persistent	0.0021178	-0.000938	0.0051736	0.17428	258	8	High persistent	0.0041877	0.0012397	0.0071357	0.0053816
Small VLDL	Triglycerides (mmol/l)	713	23	Low fussy eating	0				704	23	Low fussy eating	0
Small VLDL	Triglycerides (mmol/l)	460	15	Low decreasing	0.0017436	-0.0040979	0.0075852	0.558421	455	15	Low decreasing	0.0016968	-0.0039835	0.0073771	0.558118
Small VLDL	Triglycerides (mmol/l)	840	27	Low transient	0.0009071	-0.004051	0.0058653	0.719823	826	27	Low transient	0.0018796	-0.0029776	0.0067368	0.448062
Small VLDL	Triglycerides (mmol/l)	429	14	High and decreasing	0.0013059	-0.0045397	0.0071514	0.661405	426	14	High and decreasing	0.0038968	-0.00181	0.0096035	0.180718
Small VLDL	Triglycerides (mmol/l)	401	13	Low increasing	-0.000123	-0.0059877	0.0057417	0.967208	398	13	Low increasing	0.0020152	-0.0037827	0.0078131	0.495604
Small VLDL	Triglycerides (mmol/l)	264	8	High persistent	0.0059545	-0.0016327	0.0135416	0.123956	258	8	High persistent	0.0104518	0.0030449	0.0178586	0.0056951
Glycerides and phospholipids	Cholines (mmol/l)	713	23	Low fussy eating	0				704	23	Low fussy eating	0
Glycerides and phospholipids	Cholines (mmol/l)	460	15	Low decreasing	-85.0102	-251.771	81.7508	0.317617	455	15	Low decreasing	-86.2978	-255.606	83.0102	0.317676
Glycerides and phospholipids	Cholines (mmol/l)	840	27	Low transient	-82.5689	-244.524	79.3858	0.317566	826	27	Low transient	-84.8683	-251.346	81.6094	0.317601
Glycerides and phospholipids	Cholines (mmol/l)	429	14	High and decreasing	-80.5107	-238.443	77.4219	0.317612	426	14	High and decreasing	-83.6343	-247.699	80.4306	0.317625
Glycerides and phospholipids	Cholines (mmol/l)	401	13	Low increasing	-80.411	-238.162	77.3402	0.317655	398	13	Low increasing	-83.153	-246.291	79.9852	0.317676
Glycerides and phospholipids	Cholines (mmol/l)	264	8	High persistent	-83.5576	-247.484	80.3687	0.317661	258	8	High persistent	-88.0174	-260.693	84.6585	0.31766
Fatty acids	Total fatty acids (mmol/l)	713	23	Low fussy eating	0				704	23	Low fussy eating	0
Fatty acids	Total fatty acids (mmol/l)	460	15	Low decreasing	0.0736087	-0.0991917	0.246409	0.403657	455	15	Low decreasing	0.0783532	-0.0948782	0.251585	0.375229
Fatty acids	Total fatty acids (mmol/l)	840	27	Low transient	0.0558678	-0.0859272	0.197663	0.439856	826	27	Low transient	0.0705997	-0.0714336	0.212633	0.329828
Fatty acids	Total fatty acids (mmol/l)	429	14	High and decreasing	0.0312405	-0.143572	0.206053	0.726062	426	14	High and decreasing	0.0639431	-0.111403	0.239289	0.474651
Fatty acids	Total fatty acids (mmol/l)	401	13	Low increasing	0.0473428	-0.125545	0.220231	0.591364	398	13	Low increasing	0.0726716	-0.101727	0.247071	0.413972
Fatty acids	Total fatty acids (mmol/l)	264	8	High persistent	0.135929	-0.0638943	0.335752	0.182374	258	8	High persistent	0.193631	-0.0084077	0.39567	0.0603197
Glycerides and phospholipids	Phosphoglycerides (mmol/l)	713	23	Low fussy eating	0				704	23	Low fussy eating	0
Glycerides and phospholipids	Phosphoglycerides (mmol/l)	460	15	Low decreasing	0.0128983	-0.0170868	0.0428835	0.399058	455	15	Low decreasing	0.0151368	-0.014899	0.0451726	0.323166
Glycerides and phospholipids	Phosphoglycerides (mmol/l)	840	27	Low transient	0.0095845	-0.0150686	0.0342377	0.445948	826	27	Low transient	0.0090139	-0.0157545	0.0337822	0.47555
Glycerides and phospholipids	Phosphoglycerides (mmol/l)	429	14	High and decreasing	0.0094105	-0.0218335	0.0406544	0.554859	426	14	High and decreasing	0.0061619	-0.0252511	0.0375749	0.70055
Glycerides and phospholipids	Phosphoglycerides (mmol/l)	401	13	Low increasing	0.0157421	-0.0148881	0.0463723	0.313677	398	13	Low increasing	0.013347	-0.0172556	0.0439497	0.392531
Glycerides and phospholipids	Phosphoglycerides (mmol/l)	264	8	High persistent	0.0256864	-0.0086415	0.0600143	0.142438	258	8	High persistent	0.0232293	-0.0118475	0.058306	0.19422
Aromatic amino acids	Tyrosine (mmol/l)	713	23	Low fussy eating	0				704	23	Low fussy eating	0
Aromatic amino acids	Tyrosine (mmol/l)	460	15	Low decreasing	0.0006198	-0.0005252	0.0017648	0.28861	455	15	Low decreasing	0.000681	-0.0004377	0.0017998	0.232749
Aromatic amino acids	Tyrosine (mmol/l)	840	27	Low transient	3.01e-05	-0.0009793	0.0010394	0.953437	826	27	Low transient	0.000287	-0.0007133	0.0012872	0.573784
Aromatic amino acids	Tyrosine (mmol/l)	429	14	High and decreasing	0.0007272	-0.0004543	0.0019087	0.227614	426	14	High and decreasing	0.001179	-5.39e-06	0.0023633	0.0510502
Aromatic amino acids	Tyrosine (mmol/l)	401	13	Low increasing	0.0002107	-0.0010265	0.0014479	0.738507	398	13	Low increasing	0.000489	-0.0007293	0.0017072	0.431377
Aromatic amino acids	Tyrosine (mmol/l)	264	8	High persistent	-0.0006693	-0.0020541	0.0007154	0.343327	258	8	High persistent	4.9e-05	-0.0013469	0.0014448	0.945171
Fatty acids	Degree of unsaturation	713	23	Low fussy eating	0				704	23	Low fussy eating	0
Fatty acids	Degree of unsaturation	460	15	Low decreasing	0.0004574	-0.0078202	0.0087349	0.913735	455	15	Low decreasing	0.0011402	-0.007189	0.0094694	0.788398
Fatty acids	Degree of unsaturation	840	27	Low transient	-0.0097751	-0.0169497	-0.0026006	0.0075921	826	27	Low transient	-0.010012	-0.0172542	-0.0027699	0.0067525
Fatty acids	Degree of unsaturation	429	14	High and decreasing	-0.0046308	-0.0129529	0.0036912	0.275335	426	14	High and decreasing	-0.0047816	-0.0132092	0.003646	0.266023
Fatty acids	Degree of unsaturation	401	13	Low increasing	-0.010923	-0.0196231	-0.002223	0.0138816	398	13	Low increasing	-0.0108365	-0.0196161	-0.0020569	0.015574
Fatty acids	Degree of unsaturation	264	8	High persistent	-0.0139821	-0.0238708	-0.0040934	0.0055985	258	8	High persistent	-0.0144743	-0.0245906	-0.0043579	0.0050573
Branched-chain amino acids	Valine (mmol/l)	713	23	Low fussy eating	0				704	23	Low fussy eating	0
Branched-chain amino acids	Valine (mmol/l)	460	15	Low decreasing	-0.0034093	-0.0064775	-0.0003412	0.0294247	455	15	Low decreasing	-0.0032871	-0.0062997	-0.0002745	0.0324799
Branched-chain amino acids	Valine (mmol/l)	840	27	Low transient	-0.0017675	-0.004478	0.0009429	0.201127	826	27	Low transient	-0.0014776	-0.0041364	0.0011813	0.275958
Branched-chain amino acids	Valine (mmol/l)	429	14	High and decreasing	-0.0002497	-0.0034388	0.0029395	0.878016	426	14	High and decreasing	0.0007896	-0.0023343	0.0039135	0.620229
Branched-chain amino acids	Valine (mmol/l)	401	13	Low increasing	-0.0050199	-0.008261	-0.0017787	0.0024113	398	13	Low increasing	-0.0042346	-0.0074091	-0.0010601	0.0089524
Branched-chain amino acids	Valine (mmol/l)	264	8	High persistent	-0.0026759	-0.0065094	0.0011575	0.171196	258	8	High persistent	-0.0011571	-0.0050665	0.0027524	0.561747
Cholesterol	VLDL cholesterol (mmol/l)	713	23	Low fussy eating	0				704	23	Low fussy eating	0
Cholesterol	VLDL cholesterol (mmol/l)	460	15	Low decreasing	0.0080462	-0.0087416	0.0248339	0.347415	455	15	Low decreasing	0.00776	-0.0084663	0.0239864	0.348474
Cholesterol	VLDL cholesterol (mmol/l)	840	27	Low transient	-0.0001753	-0.0145879	0.0142372	0.980974	826	27	Low transient	0.0029252	-0.0110328	0.0168831	0.681166
Cholesterol	VLDL cholesterol (mmol/l)	429	14	High and decreasing	-0.0016459	-0.0188053	0.0155134	0.850831	426	14	High and decreasing	0.00693	-0.0096309	0.0234909	0.412007
Cholesterol	VLDL cholesterol (mmol/l)	401	13	Low increasing	0.0022009	-0.0151817	0.0195835	0.80395	398	13	Low increasing	0.0085367	-0.0083313	0.0254047	0.321125
Cholesterol	VLDL cholesterol (mmol/l)	264	8	High persistent	0.0098877	-0.0106366	0.0304119	0.34494	258	8	High persistent	0.0231064	0.0032115	0.0430013	0.0228403
Lipoprotein particle size	VLDL particle size (nm)	713	23	Low fussy eating	0				704	23	Low fussy eating	0
Lipoprotein particle size	VLDL particle size (nm)	460	15	Low decreasing	-0.001602	-0.135713	0.132509	0.981316	455	15	Low decreasing	-0.0038487	-0.133823	0.126126	0.953704
Lipoprotein particle size	VLDL particle size (nm)	840	27	Low transient	-0.0079354	-0.120279	0.104409	0.889858	826	27	Low transient	0.0149007	-0.094571	0.124372	0.789575
Lipoprotein particle size	VLDL particle size (nm)	429	14	High and decreasing	0.0386557	-0.0930123	0.170324	0.5649	426	14	High and decreasing	0.0991321	-0.0287062	0.22697	0.1285
Lipoprotein particle size	VLDL particle size (nm)	401	13	Low increasing	-0.0358741	-0.167754	0.0960061	0.593824	398	13	Low increasing	0.0111455	-0.118166	0.140457	0.865809
Lipoprotein particle size	VLDL particle size (nm)	264	8	High persistent	0.132954	-0.0358154	0.301724	0.122537	258	8	High persistent	0.229124	0.065555	0.392692	0.0060575
Glycerides and phospholipids	VLDL triglycerides (mmol/l)	713	23	Low fussy eating	0				704	23	Low fussy eating	0
Glycerides and phospholipids	VLDL triglycerides (mmol/l)	460	15	Low decreasing	0.0072734	-0.0234031	0.0379498	0.642044	455	15	Low decreasing	0.007075	-0.022518	0.0366681	0.639268
Glycerides and phospholipids	VLDL triglycerides (mmol/l)	840	27	Low transient	0.0023923	-0.0237305	0.028515	0.857511	826	27	Low transient	0.0084438	-0.0170038	0.0338915	0.515355
Glycerides and phospholipids	VLDL triglycerides (mmol/l)	429	14	High and decreasing	0.0065069	-0.0243632	0.0373769	0.679424	426	14	High and decreasing	0.0215393	-0.0083472	0.0514258	0.157724
Glycerides and phospholipids	VLDL triglycerides (mmol/l)	401	13	Low increasing	-0.0036396	-0.0341174	0.0268381	0.814885	398	13	Low increasing	0.0084873	-0.0214172	0.0383919	0.57792
Glycerides and phospholipids	VLDL triglycerides (mmol/l)	264	8	High persistent	0.0345458	-0.0072527	0.0763443	0.105224	258	8	High persistent	0.060149	0.0195	0.100798	0.0037422
Very large HDL	Total cholesterol (mmol/l)	713	23	Low fussy eating	0				704	23	Low fussy eating	0
Very large HDL	Total cholesterol (mmol/l)	460	15	Low decreasing	-0.0022281	-0.0098525	0.0053963	0.566691	455	15	Low decreasing	-0.0015729	-0.0089871	0.0058412	0.67746
Very large HDL	Total cholesterol (mmol/l)	840	27	Low transient	0.001676	-0.0048185	0.0081705	0.612902	826	27	Low transient	0.0007567	-0.0056313	0.0071446	0.81636
Very large HDL	Total cholesterol (mmol/l)	429	14	High and decreasing	0.0005676	-0.0070234	0.0081586	0.883452	426	14	High and decreasing	-0.0026778	-0.0100424	0.0046867	0.475932
Very large HDL	Total cholesterol (mmol/l)	401	13	Low increasing	0.0043495	-0.0035686	0.0122676	0.281538	398	13	Low increasing	0.0021756	-0.0055404	0.0098915	0.580407
Very large HDL	Total cholesterol (mmol/l)	264	8	High persistent	0.0005062	-0.0080412	0.0090536	0.907559	258	8	High persistent	-0.0044538	-0.0128453	0.0039377	0.298115
Very large HDL	Cholesterol esters (mmol/l)	713	23	Low fussy eating	0				704	23	Low fussy eating	0
Very large HDL	Cholesterol esters (mmol/l)	460	15	Low decreasing	-0.0019031	-0.0074479	0.0036417	0.501021	455	15	Low decreasing	-0.0014534	-0.0068686	0.0039618	0.598755
Very large HDL	Cholesterol esters (mmol/l)	840	27	Low transient	0.0012419	-0.003499	0.0059828	0.607552	826	27	Low transient	0.0006072	-0.0040732	0.0052877	0.799217
Very large HDL	Cholesterol esters (mmol/l)	429	14	High and decreasing	-7.95e-05	-0.0056198	0.0054608	0.97755	426	14	High and decreasing	-0.0022961	-0.0076969	0.0031047	0.404574
Very large HDL	Cholesterol esters (mmol/l)	401	13	Low increasing	0.0029167	-0.0028302	0.0086637	0.319758	398	13	Low increasing	0.0014708	-0.0041517	0.0070934	0.608046
Very large HDL	Cholesterol esters (mmol/l)	264	8	High persistent	0.0003609	-0.0058297	0.0065515	0.909001	258	8	High persistent	-0.0029758	-0.0090759	0.0031242	0.338887
Very large HDL	Free cholesterol (mmol/l)	713	23	Low fussy eating	0				704	23	Low fussy eating	0
Very large HDL	Free cholesterol (mmol/l)	460	15	Low decreasing	-0.0002951	-0.0024684	0.0018782	0.790079	455	15	Low decreasing	-8.96e-05	-0.0021846	0.0020055	0.933201
Very large HDL	Free cholesterol (mmol/l)	840	27	Low transient	0.0004806	-0.0013538	0.002315	0.607496	826	27	Low transient	0.0001968	-0.0015916	0.0019853	0.829154
Very large HDL	Free cholesterol (mmol/l)	429	14	High and decreasing	0.0006819	-0.0014576	0.0028213	0.532095	426	14	High and decreasing	-0.0003466	-0.0024004	0.0017073	0.74078
Very large HDL	Free cholesterol (mmol/l)	401	13	Low increasing	0.0014664	-0.0007907	0.0037235	0.202807	398	13	Low increasing	0.000739	-0.0014418	0.0029198	0.50645
Very large HDL	Free cholesterol (mmol/l)	264	8	High persistent	0.000187	-0.0022728	0.0026469	0.881501	258	8	High persistent	-0.0014353	-0.003833	0.0009623	0.240566
Very large HDL	Total lipids (mmol/l)	713	23	Low fussy eating	0				704	23	Low fussy eating	0
Very large HDL	Total lipids (mmol/l)	460	15	Low decreasing	-0.0028984	-0.0191488	0.013352	0.726579	455	15	Low decreasing	-0.0012894	-0.0169126	0.0143337	0.871455
Very large HDL	Total lipids (mmol/l)	840	27	Low transient	0.00347	-0.010264	0.0172039	0.62036	826	27	Low transient	0.0013527	-0.0120236	0.014729	0.842837
Very large HDL	Total lipids (mmol/l)	429	14	High and decreasing	0.0038119	-0.0122126	0.0198365	0.640947	426	14	High and decreasing	-0.0038188	-0.0191716	0.011534	0.625793
Very large HDL	Total lipids (mmol/l)	401	13	Low increasing	0.0100152	-0.0067318	0.0267622	0.241057	398	13	Low increasing	0.0045277	-0.0116221	0.0206775	0.582561
Very large HDL	Total lipids (mmol/l)	264	8	High persistent	-0.0005801	-0.019026	0.0178658	0.950838	258	8	High persistent	-0.012848	-0.0307664	0.0050703	0.159852
Very large HDL	Particle concentration (mol/l)	713	23	Low fussy eating	0				704	23	Low fussy eating	0
Very large HDL	Particle concentration (mol/l)	460	15	Low decreasing	-1.67e-09	-1.52e-08	1.19e-08	0.808976	455	15	Low decreasing	-3.07e-10	-1.33e-08	1.27e-08	0.962994
Very large HDL	Particle concentration (mol/l)	840	27	Low transient	2.74e-09	-8.68e-09	1.42e-08	0.63849	826	27	Low transient	9.4e-10	-1.02e-08	1.2e-08	0.868142
Very large HDL	Particle concentration (mol/l)	429	14	High and decreasing	3.99e-09	-9.29e-09	1.73e-08	0.55593	426	14	High and decreasing	-2.47e-09	-1.52e-08	1.02e-08	0.703038
Very large HDL	Particle concentration (mol/l)	401	13	Low increasing	8.56e-09	-5.31e-09	2.24e-08	0.22629	398	13	Low increasing	3.83e-09	-9.52e-09	1.72e-08	0.574238
Very large HDL	Particle concentration (mol/l)	264	8	High persistent	-8.65e-10	-1.63e-08	1.46e-08	0.912669	258	8	High persistent	-1.14e-08	-2.64e-08	3.59e-09	0.13605
Very large HDL	Phospholipids (mmol/l)	713	23	Low fussy eating	0				704	23	Low fussy eating	0
Very large HDL	Phospholipids (mmol/l)	460	15	Low decreasing	-0.000729	-0.0094562	0.0079982	0.869907	455	15	Low decreasing	0.0001706	-0.0081574	0.0084986	0.967969
Very large HDL	Phospholipids (mmol/l)	840	27	Low transient	0.0015962	-0.0057545	0.0089469	0.670306	826	27	Low transient	0.0003947	-0.0067108	0.0075002	0.913273
Very large HDL	Phospholipids (mmol/l)	429	14	High and decreasing	0.0029644	-0.0055659	0.0114947	0.495683	426	14	High and decreasing	-0.0013887	-0.0094873	0.0067098	0.73672
Very large HDL	Phospholipids (mmol/l)	401	13	Low increasing	0.0052937	-0.0036299	0.0142174	0.244857	398	13	Low increasing	0.0020277	-0.0065155	0.0105708	0.641701
Very large HDL	Phospholipids (mmol/l)	264	8	High persistent	-0.0014741	-0.0115175	0.0085694	0.77354	258	8	High persistent	-0.0086497	-0.0183302	0.0010308	0.0798821
Very large HDL	Triglycerides (mmol/l)	713	23	Low fussy eating	0				704	23	Low fussy eating	0
Very large HDL	Triglycerides (mmol/l)	460	15	Low decreasing	3.37e-05	-0.0004762	0.0005437	0.896807	455	15	Low decreasing	8.84e-05	-0.0004197	0.0005964	0.733132
Very large HDL	Triglycerides (mmol/l)	840	27	Low transient	0.0001469	-0.0002915	0.0005853	0.511154	826	27	Low transient	0.0001482	-0.0002908	0.0005871	0.508119
Very large HDL	Triglycerides (mmol/l)	429	14	High and decreasing	0.0002451	-0.0002935	0.0007838	0.372319	426	14	High and decreasing	0.0002084	-0.0003272	0.0007441	0.445555
Very large HDL	Triglycerides (mmol/l)	401	13	Low increasing	0.0003219	-0.0002004	0.0008443	0.226934	398	13	Low increasing	0.0002709	-0.0002512	0.0007929	0.30909
Very large HDL	Triglycerides (mmol/l)	264	8	High persistent	0.0003393	-0.000279	0.0009576	0.282059	258	8	High persistent	0.0001996	-0.0004352	0.0008343	0.537625
Very large VLDL	Total cholesterol (mmol/l)	713	23	Low fussy eating	0				704	23	Low fussy eating	0
Very large VLDL	Total cholesterol (mmol/l)	460	15	Low decreasing	0.0001828	-0.0007205	0.0010861	0.691517	455	15	Low decreasing	0.0001914	-0.0006718	0.0010547	0.663725
Very large VLDL	Total cholesterol (mmol/l)	840	27	Low transient	-0.0001011	-0.0008758	0.0006737	0.798137	826	27	Low transient	0.0001085	-0.0006419	0.0008589	0.776844
Very large VLDL	Total cholesterol (mmol/l)	429	14	High and decreasing	-5.67e-05	-0.0009617	0.0008483	0.902226	426	14	High and decreasing	0.0004197	-0.0004471	0.0012864	0.34251
Very large VLDL	Total cholesterol (mmol/l)	401	13	Low increasing	-0.0001882	-0.0011086	0.0007323	0.688598	398	13	Low increasing	0.0001924	-0.0007023	0.0010872	0.673256
Very large VLDL	Total cholesterol (mmol/l)	264	8	High persistent	0.0007884	-0.00049	0.0020669	0.226684	258	8	High persistent	0.001588	0.0003426	0.0028335	0.0124672
Very large VLDL	Cholesterol esters (mmol/l)	713	23	Low fussy eating	0				704	23	Low fussy eating	0
Very large VLDL	Cholesterol esters (mmol/l)	460	15	Low decreasing	9.71e-05	-0.0003763	0.0005705	0.687651	455	15	Low decreasing	9.82e-05	-0.000353	0.0005495	0.669558
Very large VLDL	Cholesterol esters (mmol/l)	840	27	Low transient	-4.58e-05	-0.0004525	0.0003609	0.825308	826	27	Low transient	6.54e-05	-0.0003274	0.0004582	0.744127
Very large VLDL	Cholesterol esters (mmol/l)	429	14	High and decreasing	-1.64e-05	-0.0004897	0.000457	0.945936	426	14	High and decreasing	0.000246	-0.0002065	0.0006986	0.286527
Very large VLDL	Cholesterol esters (mmol/l)	401	13	Low increasing	-8.63e-05	-0.0005682	0.0003956	0.725512	398	13	Low increasing	0.000117	-0.0003499	0.0005839	0.62318
Very large VLDL	Cholesterol esters (mmol/l)	264	8	High persistent	0.0004476	-0.0002232	0.0011184	0.190834	258	8	High persistent	0.0008763	0.0002242	0.0015284	0.0084581
Very large VLDL	Free cholesterol (mmol/l)	713	23	Low fussy eating	0				704	23	Low fussy eating	0
Very large VLDL	Free cholesterol (mmol/l)	460	15	Low decreasing	8.68e-05	-0.0003486	0.0005222	0.695863	455	15	Low decreasing	9.43e-05	-0.0003235	0.0005121	0.658134
Very large VLDL	Free cholesterol (mmol/l)	840	27	Low transient	-5.43e-05	-0.0004261	0.0003176	0.774751	826	27	Low transient	4.41e-05	-0.0003175	0.0004057	0.811062
Very large VLDL	Free cholesterol (mmol/l)	429	14	High and decreasing	-3.96e-05	-0.0004762	0.000397	0.858878	426	14	High and decreasing	0.0001744	-0.0002446	0.0005934	0.414578
Very large VLDL	Free cholesterol (mmol/l)	401	13	Low increasing	-0.0001008	-0.0005444	0.0003427	0.655878	398	13	Low increasing	7.65e-05	-0.0003567	0.0005096	0.729268
Very large VLDL	Free cholesterol (mmol/l)	264	8	High persistent	0.000342	-0.000269	0.0009531	0.272544	258	8	High persistent	0.0007129	0.0001159	0.0013098	0.0192654
Very large VLDL	Total lipids (mmol/l)	713	23	Low fussy eating	0				704	23	Low fussy eating	0
Very large VLDL	Total lipids (mmol/l)	460	15	Low decreasing	0.0008321	-0.0037078	0.0053719	0.719349	455	15	Low decreasing	0.0008568	-0.003505	0.0052186	0.70015
Very large VLDL	Total lipids (mmol/l)	840	27	Low transient	-0.0001766	-0.0040625	0.0037094	0.929013	826	27	Low transient	0.000812	-0.0029697	0.0045937	0.67377
Very large VLDL	Total lipids (mmol/l)	429	14	High and decreasing	0.0003724	-0.0042176	0.0049623	0.873623	426	14	High and decreasing	0.0026243	-0.0017969	0.0070455	0.244583
Very large VLDL	Total lipids (mmol/l)	401	13	Low increasing	-0.0009466	-0.0055323	0.0036392	0.685705	398	13	Low increasing	0.0008958	-0.0035928	0.0053844	0.695593
Very large VLDL	Total lipids (mmol/l)	264	8	High persistent	0.0046346	-0.0018079	0.0110771	0.158488	258	8	High persistent	0.0085168	0.0022271	0.0148065	0.007972
Very large VLDL	Particle concentration (mol/l)	713	23	Low fussy eating	0				704	23	Low fussy eating	0
Very large VLDL	Particle concentration (mol/l)	460	15	Low decreasing	8.43e-12	-3.79e-11	5.48e-11	0.721587	455	15	Low decreasing	8.68e-12	-3.58e-11	5.32e-11	0.701812
Very large VLDL	Particle concentration (mol/l)	840	27	Low transient	-2.3e-12	-4.2e-11	3.74e-11	0.909504	826	27	Low transient	7.94e-12	-3.06e-11	4.65e-11	0.686619
Very large VLDL	Particle concentration (mol/l)	429	14	High and decreasing	2.12e-12	-4.46e-11	4.89e-11	0.929334	426	14	High and decreasing	2.52e-11	-1.98e-11	7.02e-11	0.271743
Very large VLDL	Particle concentration (mol/l)	401	13	Low increasing	-9.86e-12	-5.69e-11	3.71e-11	0.680914	398	13	Low increasing	9.17e-12	-3.68e-11	5.51e-11	0.695583
Very large VLDL	Particle concentration (mol/l)	264	8	High persistent	4.67e-11	-1.92e-11	1.13e-10	0.164911	258	8	High persistent	8.68e-11	2.25e-11	1.51e-10	0.0082022
Very large VLDL	Phospholipids (mmol/l)	713	23	Low fussy eating	0				704	23	Low fussy eating	0
Very large VLDL	Phospholipids (mmol/l)	460	15	Low decreasing	0.0001429	-0.0006028	0.0008885	0.707177	455	15	Low decreasing	0.0001532	-0.000564	0.0008704	0.675397
Very large VLDL	Phospholipids (mmol/l)	840	27	Low transient	-6.42e-05	-0.0007013	0.0005729	0.843401	826	27	Low transient	9.91e-05	-0.0005219	0.0007201	0.754306
Very large VLDL	Phospholipids (mmol/l)	429	14	High and decreasing	-1.69e-06	-0.0007554	0.0007521	0.996495	426	14	High and decreasing	0.0003559	-0.0003698	0.0010816	0.336329
Very large VLDL	Phospholipids (mmol/l)	401	13	Low increasing	-0.0001781	-0.0009347	0.0005786	0.644551	398	13	Low increasing	0.0001214	-0.0006207	0.0008636	0.748402
Very large VLDL	Phospholipids (mmol/l)	264	8	High persistent	0.0006574	-0.0003964	0.0017111	0.221362	258	8	High persistent	0.0012879	0.0002572	0.0023186	0.0143428
Very large VLDL	Triglycerides (mmol/l)	713	23	Low fussy eating	0				704	23	Low fussy eating	0
Very large VLDL	Triglycerides (mmol/l)	460	15	Low decreasing	0.0005139	-0.0023924	0.0034202	0.728834	455	15	Low decreasing	0.0005198	-0.0022775	0.0033171	0.715603
Very large VLDL	Triglycerides (mmol/l)	840	27	Low transient	-4.26e-06	-0.0024913	0.0024827	0.997319	826	27	Low transient	0.0006116	-0.0018117	0.003035	0.620722
Very large VLDL	Triglycerides (mmol/l)	429	14	High and decreasing	0.0004377	-0.0025109	0.0033864	0.771018	426	14	High and decreasing	0.0018559	-0.0009908	0.0047026	0.201244
Very large VLDL	Triglycerides (mmol/l)	401	13	Low increasing	-0.0005728	-0.0034975	0.0023519	0.701003	398	13	Low increasing	0.0005897	-0.0022785	0.0034578	0.686898
Very large VLDL	Triglycerides (mmol/l)	264	8	High persistent	0.0031963	-0.0009306	0.0073233	0.12897	258	8	High persistent	0.0056486	0.0016174	0.0096798	0.0060413
Very Small VLDL	Total cholesterol (mmol/l)	713	23	Low fussy eating	0				704	23	Low fussy eating	0
Very Small VLDL	Total cholesterol (mmol/l)	460	15	Low decreasing	0.0024849	-0.0022813	0.0072511	0.306752	455	15	Low decreasing	0.0022928	-0.0024644	0.00705	0.344733
Very Small VLDL	Total cholesterol (mmol/l)	840	27	Low transient	-0.0002242	-0.0043316	0.0038831	0.914756	826	27	Low transient	8.71e-05	-0.0039849	0.0041591	0.966555
Very Small VLDL	Total cholesterol (mmol/l)	429	14	High and decreasing	-0.0021123	-0.0070822	0.0028576	0.40472	426	14	High and decreasing	-0.0007827	-0.0057203	0.0041549	0.755965
Very Small VLDL	Total cholesterol (mmol/l)	401	13	Low increasing	0.0016829	-0.0031804	0.0065462	0.497513	398	13	Low increasing	0.0025565	-0.0022582	0.0073711	0.297907
Very Small VLDL	Total cholesterol (mmol/l)	264	8	High persistent	-0.000776	-0.0062908	0.0047388	0.78264	258	8	High persistent	0.0009713	-0.004608	0.0065506	0.732866
Very Small VLDL	Cholesterol esters (mmol/l)	713	23	Low fussy eating	0				704	23	Low fussy eating	0
Very Small VLDL	Cholesterol esters (mmol/l)	460	15	Low decreasing	0.0019441	-0.0013858	0.005274	0.252413	455	15	Low decreasing	0.0017718	-0.0015251	0.0050687	0.292089
Very Small VLDL	Cholesterol esters (mmol/l)	840	27	Low transient	-0.000476	-0.0033729	0.0024209	0.747354	826	27	Low transient	-0.000169	-0.0030284	0.0026905	0.907777
Very Small VLDL	Cholesterol esters (mmol/l)	429	14	High and decreasing	-0.0019393	-0.0054515	0.001573	0.27907	426	14	High and decreasing	-0.0008696	-0.004337	0.0025978	0.622935
Very Small VLDL	Cholesterol esters (mmol/l)	401	13	Low increasing	0.0007589	-0.0027261	0.0042438	0.669445	398	13	Low increasing	0.001517	-0.0018993	0.0049334	0.384011
Very Small VLDL	Cholesterol esters (mmol/l)	264	8	High persistent	-0.0011332	-0.005127	0.0028606	0.578007	258	8	High persistent	0.0004046	-0.0036278	0.0044371	0.844047
Very Small VLDL	Free cholesterol (mmol/l)	713	23	Low fussy eating	0				704	23	Low fussy eating	0
Very Small VLDL	Free cholesterol (mmol/l)	460	15	Low decreasing	0.0005569	-0.0010536	0.0021675	0.497806	455	15	Low decreasing	0.000538	-0.0010864	0.0021624	0.516153
Very Small VLDL	Free cholesterol (mmol/l)	840	27	Low transient	0.0002892	-0.0010484	0.0016268	0.671666	826	27	Low transient	0.0002951	-0.0010424	0.0016326	0.665361
Very Small VLDL	Free cholesterol (mmol/l)	429	14	High and decreasing	-0.0001503	-0.0017648	0.0014641	0.855152	426	14	High and decreasing	0.0001114	-0.0015027	0.0017256	0.89232
Very Small VLDL	Free cholesterol (mmol/l)	401	13	Low increasing	0.0009545	-0.0006135	0.0025224	0.232733	398	13	Low increasing	0.0010715	-0.0005052	0.0026481	0.182803
Very Small VLDL	Free cholesterol (mmol/l)	264	8	High persistent	0.0003943	-0.001298	0.0020867	0.647796	258	8	High persistent	0.0006063	-0.0011132	0.0023258	0.489389
Very Small VLDL	Total lipids (mmol/l)	713	23	Low fussy eating	0				704	23	Low fussy eating	0
Very Small VLDL	Total lipids (mmol/l)	460	15	Low decreasing	0.0050446	-0.0035163	0.0136055	0.248022	455	15	Low decreasing	0.0049581	-0.0035889	0.0135051	0.255448
Very Small VLDL	Total lipids (mmol/l)	840	27	Low transient	0.0006745	-0.0066349	0.0079838	0.856438	826	27	Low transient	0.0012962	-0.0059435	0.0085359	0.725571
Very Small VLDL	Total lipids (mmol/l)	429	14	High and decreasing	-0.0021531	-0.010959	0.0066528	0.631683	426	14	High and decreasing	8.64e-05	-0.008686	0.0088588	0.984592
Very Small VLDL	Total lipids (mmol/l)	401	13	Low increasing	0.003923	-0.0047857	0.0126317	0.37717	398	13	Low increasing	0.0055912	-0.0030645	0.0142469	0.205414
Very Small VLDL	Total lipids (mmol/l)	264	8	High persistent	0.0001367	-0.0093752	0.0096486	0.977526	258	8	High persistent	0.0033916	-0.0061479	0.012931	0.485792
Very Small VLDL	Particle concentration (mol/l)	713	23	Low fussy eating	0				704	23	Low fussy eating	0
Very Small VLDL	Particle concentration (mol/l)	460	15	Low decreasing	3.49e-10	-2.1e-10	9.08e-10	0.221227	455	15	Low decreasing	3.54e-10	-2.07e-10	9.14e-10	0.216262
Very Small VLDL	Particle concentration (mol/l)	840	27	Low transient	1.29e-10	-3.42e-10	6e-10	0.590966	826	27	Low transient	1.6e-10	-3.07e-10	6.28e-10	0.501664
Very Small VLDL	Particle concentration (mol/l)	429	14	High and decreasing	-1.05e-11	-5.8e-10	5.59e-10	0.971082	426	14	High and decreasing	1.09e-10	-4.62e-10	6.79e-10	0.708249
Very Small VLDL	Particle concentration (mol/l)	401	13	Low increasing	3.5e-10	-2.13e-10	9.13e-10	0.222805	398	13	Low increasing	4.4e-10	-1.24e-10	1e-09	0.126313
Very Small VLDL	Particle concentration (mol/l)	264	8	High persistent	1.3e-10	-4.76e-10	7.35e-10	0.67458	258	8	High persistent	3.04e-10	-3.05e-10	9.14e-10	0.327732
Very Small VLDL	Phospholipids (mmol/l)	713	23	Low fussy eating	0				704	23	Low fussy eating	0
Very Small VLDL	Phospholipids (mmol/l)	460	15	Low decreasing	0.0015811	-0.001336	0.0044982	0.287985	455	15	Low decreasing	0.0016473	-0.0012873	0.0045819	0.271129
Very Small VLDL	Phospholipids (mmol/l)	840	27	Low transient	0.000205	-0.0022556	0.0026657	0.87022	826	27	Low transient	0.0003261	-0.0021311	0.0027833	0.794727
Very Small VLDL	Phospholipids (mmol/l)	429	14	High and decreasing	-0.00038	-0.0033589	0.002599	0.80254	426	14	High and decreasing	-2.34e-05	-0.0030201	0.0029733	0.987801
Very Small VLDL	Phospholipids (mmol/l)	401	13	Low increasing	0.0015319	-0.001399	0.0044627	0.305536	398	13	Low increasing	0.0017953	-0.0011439	0.0047344	0.23115
Very Small VLDL	Phospholipids (mmol/l)	264	8	High persistent	-0.0004567	-0.0036248	0.0027114	0.777457	258	8	High persistent	-2.79e-05	-0.0032248	0.003169	0.986364
Very Small VLDL	Triglycerides (mmol/l)	713	23	Low fussy eating	0				704	23	Low fussy eating	0
Very Small VLDL	Triglycerides (mmol/l)	460	15	Low decreasing	0.0009867	-0.0010478	0.0030212	0.341736	455	15	Low decreasing	0.001026	-0.0009957	0.0030478	0.319776
Very Small VLDL	Triglycerides (mmol/l)	840	27	Low transient	0.0006725	-0.0010445	0.0023895	0.442561	826	27	Low transient	0.0008605	-0.0008442	0.0025651	0.322374
Very Small VLDL	Triglycerides (mmol/l)	429	14	High and decreasing	0.0003564	-0.0017476	0.0024605	0.739793	426	14	High and decreasing	0.0009079	-0.001188	0.0030039	0.395743
Very Small VLDL	Triglycerides (mmol/l)	401	13	Low increasing	0.0006854	-0.0014547	0.0028255	0.530093	398	13	Low increasing	0.0012146	-0.0009379	0.0033671	0.268652
Very Small VLDL	Triglycerides (mmol/l)	264	8	High persistent	0.0013448	-0.001137	0.0038267	0.288111	258	8	High persistent	0.0024204	-6.9e-05	0.0049097	0.0566948
Extremely large VLDL	Total cholesterol (mmol/l)	713	23	Low fussy eating	0				704	23	Low fussy eating	0
Extremely large VLDL	Total cholesterol (mmol/l)	460	15	Low decreasing	5.01e-05	-0.000253	0.0003533	0.745885	455	15	Low decreasing	5.45e-05	-0.0002357	0.0003448	0.712561
Extremely large VLDL	Total cholesterol (mmol/l)	840	27	Low transient	-3.63e-05	-0.0002975	0.0002249	0.785266	826	27	Low transient	3.37e-05	-0.0002198	0.0002871	0.794611
Extremely large VLDL	Total cholesterol (mmol/l)	429	14	High and decreasing	-1.74e-05	-0.0003229	0.000288	0.910859	426	14	High and decreasing	0.0001439	-0.0001498	0.0004376	0.336823
Extremely large VLDL	Total cholesterol (mmol/l)	401	13	Low increasing	-6.04e-05	-0.000371	0.0002502	0.703141	398	13	Low increasing	6.58e-05	-0.0002368	0.0003683	0.67001
Extremely large VLDL	Total cholesterol (mmol/l)	264	8	High persistent	0.000257	-0.0001778	0.0006919	0.246575	258	8	High persistent	0.000521	9.63e-05	0.0009457	0.0162226
Extremely large VLDL	Cholesterol esters (mmol/l)	713	23	Low fussy eating	0				704	23	Low fussy eating	0
Extremely large VLDL	Cholesterol esters (mmol/l)	460	15	Low decreasing	2.16e-05	-0.0001389	0.000182	0.792055	455	15	Low decreasing	2.32e-05	-0.0001306	0.0001771	0.767277
Extremely large VLDL	Cholesterol esters (mmol/l)	840	27	Low transient	-2.02e-05	-0.0001589	0.0001185	0.775464	826	27	Low transient	1.64e-05	-0.0001181	0.0001508	0.81148
Extremely large VLDL	Cholesterol esters (mmol/l)	429	14	High and decreasing	-9.04e-06	-0.0001711	0.0001531	0.912899	426	14	High and decreasing	8.11e-05	-7.49e-05	0.0002371	0.307963
Extremely large VLDL	Cholesterol esters (mmol/l)	401	13	Low increasing	-2.5e-05	-0.00019	0.0001399	0.765958	398	13	Low increasing	4.09e-05	-0.0001197	0.0002015	0.617943
Extremely large VLDL	Cholesterol esters (mmol/l)	264	8	High persistent	0.0001332	-9.64e-05	0.0003629	0.25531	258	8	High persistent	0.000272	4.75e-05	0.0004965	0.0175755
Extremely large VLDL	Free cholesterol (mmol/l)	713	23	Low fussy eating	0				704	23	Low fussy eating	0
Extremely large VLDL	Free cholesterol (mmol/l)	460	15	Low decreasing	2.68e-05	-0.000125	0.0001787	0.728882	455	15	Low decreasing	2.96e-05	-0.0001165	0.0001757	0.69113
Extremely large VLDL	Free cholesterol (mmol/l)	840	27	Low transient	-1.79e-05	-0.0001474	0.0001117	0.786931	826	27	Low transient	1.55e-05	-0.0001107	0.0001418	0.809433
Extremely large VLDL	Free cholesterol (mmol/l)	429	14	High and decreasing	-1e-05	-0.000162	0.000142	0.897181	426	14	High and decreasing	6.11e-05	-8.51e-05	0.0002073	0.412348
Extremely large VLDL	Free cholesterol (mmol/l)	401	13	Low increasing	-3.7e-05	-0.0001914	0.0001174	0.638498	398	13	Low increasing	2.32e-05	-0.000128	0.0001744	0.763588
Extremely large VLDL	Free cholesterol (mmol/l)	264	8	High persistent	0.000122	-8.89e-05	0.0003329	0.256688	258	8	High persistent	0.0002472	4.08e-05	0.0004536	0.0189076
Extremely large VLDL	Total lipids (mmol/l)	713	23	Low fussy eating	0				704	23	Low fussy eating	0
Extremely large VLDL	Total lipids (mmol/l)	460	15	Low decreasing	0.0003584	-0.0014927	0.0022094	0.704275	455	15	Low decreasing	0.0003815	-0.0013953	0.0021583	0.673792
Extremely large VLDL	Total lipids (mmol/l)	840	27	Low transient	-0.0002118	-0.0017935	0.0013699	0.792937	826	27	Low transient	0.0002022	-0.0013365	0.0017409	0.796655
Extremely large VLDL	Total lipids (mmol/l)	429	14	High and decreasing	-8.43e-05	-0.0019398	0.0017713	0.929051	426	14	High and decreasing	0.0008185	-0.0009622	0.0025992	0.367519
Extremely large VLDL	Total lipids (mmol/l)	401	13	Low increasing	-0.0004163	-0.0023079	0.0014753	0.666127	398	13	Low increasing	0.0003366	-0.0015092	0.0021823	0.720718
Extremely large VLDL	Total lipids (mmol/l)	264	8	High persistent	0.0015885	-0.0010043	0.0041813	0.229751	258	8	High persistent	0.0031525	0.0006195	0.0056855	0.0147322
Extremely large VLDL	Particle concentration (mol/l)	713	23	Low fussy eating	0				704	23	Low fussy eating	0
Extremely large VLDL	Particle concentration (mol/l)	460	15	Low decreasing	1.66e-12	-6.57e-12	9.88e-12	0.692549	455	15	Low decreasing	1.77e-12	-6.1e-12	9.63e-12	0.659792
Extremely large VLDL	Particle concentration (mol/l)	840	27	Low transient	-1.26e-12	-8.27e-12	5.74e-12	0.723399	826	27	Low transient	6.25e-13	-6.18e-12	7.43e-12	0.857173
Extremely large VLDL	Particle concentration (mol/l)	429	14	High and decreasing	-1.21e-12	-9.4e-12	6.98e-12	0.772039	426	14	High and decreasing	2.85e-12	-4.98e-12	1.07e-11	0.475073
Extremely large VLDL	Particle concentration (mol/l)	401	13	Low increasing	-1.9e-12	-1.03e-11	6.54e-12	0.659467	398	13	Low increasing	1.53e-12	-6.68e-12	9.75e-12	0.714188
Extremely large VLDL	Particle concentration (mol/l)	264	8	High persistent	6.25e-12	-5.24e-12	1.78e-11	0.286166	258	8	High persistent	1.34e-11	2.17e-12	2.46e-11	0.0193629
Extremely large VLDL	Phospholipids (mmol/l)	713	23	Low fussy eating	0				704	23	Low fussy eating	0
Extremely large VLDL	Phospholipids (mmol/l)	460	15	Low decreasing	4.3e-05	-0.0001823	0.0002683	0.708086	455	15	Low decreasing	4.66e-05	-0.0001703	0.0002635	0.673436
Extremely large VLDL	Phospholipids (mmol/l)	840	27	Low transient	-2.5e-05	-0.0002167	0.0001667	0.798326	826	27	Low transient	2.41e-05	-0.0001629	0.000211	0.800617
Extremely large VLDL	Phospholipids (mmol/l)	429	14	High and decreasing	-1.41e-05	-0.0002394	0.0002113	0.902476	426	14	High and decreasing	9e-05	-0.0001262	0.0003063	0.414327
Extremely large VLDL	Phospholipids (mmol/l)	401	13	Low increasing	-5.41e-05	-0.000283	0.0001748	0.643183	398	13	Low increasing	3.53e-05	-0.0001888	0.0002593	0.75757
Extremely large VLDL	Phospholipids (mmol/l)	264	8	High persistent	0.0001828	-0.0001278	0.0004935	0.248584	258	8	High persistent	0.0003681	6.43e-05	0.0006718	0.0175691
Extremely large VLDL	Triglycerides (mmol/l)	713	23	Low fussy eating	0				704	23	Low fussy eating	0
Extremely large VLDL	Triglycerides (mmol/l)	460	15	Low decreasing	0.0002664	-0.0010649	0.0015978	0.694785	455	15	Low decreasing	0.0002816	-0.0009974	0.0015605	0.666005
Extremely large VLDL	Triglycerides (mmol/l)	840	27	Low transient	-0.0001503	-0.0012858	0.0009852	0.795215	826	27	Low transient	0.0001446	-0.0009608	0.00125	0.797592
Extremely large VLDL	Triglycerides (mmol/l)	429	14	High and decreasing	-5.42e-05	-0.0013874	0.0012791	0.936532	426	14	High and decreasing	0.000583	-0.0006962	0.0018622	0.371605
Extremely large VLDL	Triglycerides (mmol/l)	401	13	Low increasing	-0.000302	-0.0016626	0.0010587	0.663509	398	13	Low increasing	0.0002353	-0.0010931	0.0015636	0.728411
Extremely large VLDL	Triglycerides (mmol/l)	264	8	High persistent	0.001148	-0.0007054	0.0030014	0.224664	258	8	High persistent	0.0022625	0.0004514	0.0040737	0.0143628

## Sheet: S4 Mediation details 
Table S4. Mediation analyses for all significant findings in univariate models. Exposure is the eating behaviour trajectory against reference trajectory, mediator is body mass index (BMI) at age 12 years and the outcome is the metabolite marker in the Avon Longitudinal Study of Parents and Children (ALSPAC) (n = 3107). We chose BMI at age 12 as the time point at which the mediator has been assess…
Overeating		Total effect					Indirect effect					Direct effect
Outcome	Trajectory	Coef	SE	p	95% CI lower	upper	Coef	SE	p	95% CI lower	upper	Coef	SE	p	95% CI lower	upper
Apolipoprotein B (g/l)	Early increasing	0.256047	0.0708703	0	0.117144	0.39495	0.0851409	0.0203718	0	0.0452129	0.125069	0.170906	0.0747839	0.022	0.0243322	0.31748
Citrate (mmol/l)	Late increasing	-0.190897	0.0545196	0	-0.297754	-0.0840408	-0.191843	0.0207856	0	-0.232582	-0.151104	0.0009461	0.057128	0.987	-0.111023	0.112915
Citrate (mmol/l)	Early increasing	-0.24233	0.0703534	0.001	-0.380221	-0.10444	-0.21185	0.0246361	0	-0.260136	-0.163564	-0.0304803	0.0726022	0.675	-0.172778	0.111817
Omega-3 fatty acids (mmol/l)	Early increasing	0.231302	0.0706136	0.001	0.092902	0.369702	0.0072246	0.0189629	0.703	-0.0299419	0.0443912	0.224078	0.0744779	0.003	0.0781035	0.370052
Omega-6 fatty acids (mmol/l)	Early increasing	0.200423	0.0685031	0.003	0.0661598	0.334687	-0.0310383	0.0186084	0.095	-0.0675101	0.0054334	0.231462	0.0721734	0.001	0.0900043	0.372919
Glycoprotein acetyls, mainly a1-acid glycoprotein (mmol/l)	Early increasing	0.259986	0.0705948	0	0.121622	0.398349	0.22999	0.025468	0	0.180073	0.279906	0.0299959	0.0731094	0.682	-0.113296	0.173288
Total cholesterol in IDL (mmol/l)	Early increasing	0.196081	0.0693518	0.005	0.0601544	0.332009	-0.0093295	0.0189416	0.622	-0.0464544	0.0277953	0.205411	0.0730686	0.005	0.0621993	0.348623
Cholesterol esters in IDL (mmol/l)	Early increasing	0.206635	0.0695346	0.003	0.0703496	0.34292	0.0086794	0.019012	0.648	-0.0285835	0.0459424	0.197956	0.0733159	0.007	0.0542589	0.341652
Total cholesterol in LDL (mmol/l)	Early increasing	0.209587	0.0692081	0.002	0.0739412	0.345232	-0.0162442	0.0188823	0.39	-0.0532529	0.0207645	0.225831	0.0729374	0.002	0.082876	0.368785
Total cholesterol in large LDL (mmol/l)	Early increasing	0.198804	0.069019	0.004	0.0635289	0.334078	-0.0200973	0.0188424	0.286	-0.0570278	0.0168331	0.218901	0.0727126	0.003	0.0763869	0.361414
Cholesterol esters in large LDL (mmol/l)	Early increasing	0.205511	0.0690175	0.003	0.0702389	0.340783	-0.0130766	0.018822	0.487	-0.049967	0.0238139	0.218587	0.0727377	0.003	0.076024	0.361151
Phospholipids in large LDL (mmol/l)	Early increasing	0.20674	0.0688418	0.003	0.0718126	0.341668	-0.0089617	0.0187385	0.632	-0.0456884	0.027765	0.215702	0.072583	0.003	0.0734419	0.357962
Total cholesterol in medium LDL (mmol/l)	Early increasing	0.217262	0.0693085	0.002	0.0814196	0.353104	-0.0122002	0.0189082	0.519	-0.0492596	0.0248592	0.229462	0.0730664	0.002	0.0862544	0.372669
Cholesterol esters in medium LDL (mmol/l)	Early increasing	0.221908	0.0692793	0.001	0.0861228	0.357693	-0.0097936	0.0189278	0.605	-0.0468913	0.0273041	0.231701	0.0730498	0.002	0.0885264	0.374876
Total lipids in medium LDL (mmol/l)	Early increasing	0.210074	0.0691286	0.002	0.074584	0.345563	-0.0135041	0.0188158	0.473	-0.0503824	0.0233742	0.223578	0.0728809	0.002	0.0807337	0.366422
Concentration of medium LDL particles (mol/l)	Early increasing	0.218636	0.0694497	0.002	0.0825169	0.354755	-0.0109284	0.0188493	0.562	-0.0478724	0.0260156	0.229564	0.0732683	0.002	0.0859611	0.373167
Phospholipids in medium LDL (mmol/l)	Early increasing	0.214116	0.068886	0.002	0.0791022	0.349131	0.0106838	0.0187037	0.568	-0.0259747	0.0473423	0.203433	0.0726856	0.005	0.0609714	0.345894
Polyunsaturated fatty acids (mmol/l)	Early increasing	0.212492	0.0685517	0.002	0.0781333	0.346851	-0.0285064	0.0186277	0.126	-0.0650161	0.0080032	0.240999	0.072246	0.001	0.0993991	0.382598
Remnant cholesterol (non-HDL, non-LDL -cholesterol) (mmol/l)	Early increasing	0.261093	0.0703853	0	0.123141	0.399046	0.0826934	0.0202651	0	0.0429744	0.122412	0.1784	0.0742635	0.016	0.0328462	0.323954
Total cholesterol in small LDL (mmol/l)	Early increasing	0.223028	0.0695572	0.001	0.0866987	0.359358	-0.0129673	0.0189589	0.494	-0.0501261	0.0241916	0.235995	0.0733305	0.001	0.0922703	0.379721
Cholesterol esters in small LDL (mmol/l)	Early increasing	0.225232	0.0695008	0.001	0.089013	0.361451	-0.0126221	0.0189662	0.506	-0.0497952	0.0245509	0.237854	0.0732909	0.001	0.0942067	0.381502
Total lipids in small LDL (mmol/l)	Early increasing	0.219638	0.0695023	0.002	0.0834165	0.355861	-0.0110796	0.0188814	0.557	-0.0480865	0.0259274	0.230718	0.0732877	0.002	0.0870767	0.374359
Concentration of small LDL particles (mol/l)	Early increasing	0.219026	0.0699204	0.002	0.0819843	0.356067	-0.014751	0.0189271	0.436	-0.0518475	0.0223455	0.233777	0.0737472	0.002	0.0892349	0.378319
Phospholipids in small LDL (mmol/l)	Early increasing	0.208071	0.0695218	0.003	0.0718112	0.344332	-0.0057047	0.0187816	0.761	-0.042516	0.0311067	0.213776	0.0733212	0.004	0.0700692	0.357483
Total cholesterol in small VLDL (mmol/l)	Early increasing	0.298848	0.0712471	0	0.159206	0.438489	0.128779	0.0217538	0	0.0861425	0.171416	0.170069	0.07497	0.023	0.02313	0.317007
Cholesterol esters in small VLDL (mmol/l)	Early increasing	0.313956	0.0710397	0	0.174721	0.453192	0.12799	0.0217251	0	0.0854096	0.17057	0.185966	0.0747301	0.013	0.0394981	0.332435
Free cholesterol in small VLDL (mmol/l)	Early increasing	0.240348	0.0716543	0.001	0.0999084	0.380788	0.117621	0.0214059	0	0.0756659	0.159576	0.122727	0.0754728	0.104	-0.0251964	0.270651
Total lipids in small VLDL (mmol/l)	Early increasing	0.251059	0.0720512	0	0.109841	0.392277	0.141818	0.0222499	0	0.0982086	0.185427	0.109242	0.0757252	0.149	-0.0391772	0.25766
Concentration of small VLDL particles (mol/l)	Early increasing	0.223093	0.0721707	0.002	0.0816408	0.364545	0.141453	0.0222322	0	0.0978786	0.185027	0.08164	0.0758339	0.282	-0.0669918	0.230272
Phospholipids in small VLDL (mmol/l)	Early increasing	0.243523	0.071848	0.001	0.102703	0.384342	0.137606	0.0220741	0	0.0943421	0.180871	0.105916	0.0755243	0.161	-0.0421085	0.253941
Total cholesterol in VLDL (mmol/l)	Early increasing	0.271399	0.0714768	0	0.131307	0.411491	0.146135	0.022355	0	0.10232	0.18995	0.125264	0.0751357	0.095	-0.0219991	0.272527
Total cholesterol in very small VLDL (mmol/l)	Early increasing	0.254584	0.0707471	0	0.115922	0.393246	0.0680297	0.0200205	0.001	0.0287901	0.107269	0.186554	0.07462	0.012	0.0403015	0.332807
Cholesterol esters in very small VLDL (mmol/l)	Early increasing	0.288172	0.0709894	0	0.149035	0.427308	0.0975819	0.0208112	0	0.0567927	0.138371	0.19059	0.0747824	0.011	0.0440188	0.33716
Total lipids in very small VLDL (mmol/l)	Early increasing	0.248724	0.0702077	0	0.111119	0.386328	0.0518529	0.0196124	0.008	0.0134132	0.0902926	0.196871	0.0740936	0.008	0.0516502	0.342092
Concentration of very small VLDL particles (mol/l)	Early increasing	0.201587	0.0697301	0.004	0.0649187	0.338256	0.025433	0.0191065	0.183	-0.012015	0.062881	0.176154	0.0735914	0.017	0.0319176	0.320391
Phospholipids in very small VLDL (mmol/l)	Early increasing	0.197988	0.069009	0.004	0.0627324	0.333243	-0.0037444	0.0188506	0.843	-0.040691	0.0332021	0.201732	0.0727476	0.006	0.0591493	0.344315
Undereating
outcome (z)	trajectory	Total effect					Indirect effect					Direct effect
		Coef	SE	p	0.95		Coef	SE	p	0.95		Coef	SE	p	0.95
Glutamine (mmol/l)	High persistent	0.527392	0.138315	0	0.2563	0.798484	0.0461547	0.0150503	0.002	0.0166567	0.0756527	0.481237	0.141434	0.001	0.204032	0.758443
Fussy eating
outcome (z)	trajectory	Total effect					Indirect effect					Direct effect
		Coef	SE	p	0.95		Coef	SE	p	0.95		Coef	SE	p	0.95
Acetate (mmol/l)	Rapidly increasing	-0.23571	0.0754341	0.002	-0.383558	-0.087862	0.0237931	0.0087062	0.006	0.0067292	0.0408569	-0.259503	0.0764915	0.001	-0.409424	-0.109583
Valine (mmol/l)	High persistent	-0.167226	0.0588526	0.004	-0.282575	-0.0518768	-0.0184507	0.0082689	0.026	-0.0346574	-0.002243	-0.148775	0.0588053	0.011	-0.264031	-0.0335188
